# Supplementary material for: Diversifying the triquinazine scaffold of a Janus kinase inhibitor
Source: RSC Med Chem. 2025 Nov 13;17(1):310–6. doi: 10.1039/d5md00921a (PMC12679645; doi:10.1039/d5md00921a)
Supplement: MD-017-D5MD00921A-s002 [file MD-017-D5MD00921A-s002.cif]

# Supplementary Information (SI) for RSC Medicinal Chemistry.
# This journal is © The Royal Society of Chemistry 2025

####################################################################### 
# 
# This file contains crystal structure data downloaded from the 
# Cambridge Structural Database (CSD) hosted by the Cambridge 
# Crystallographic Data Centre (CCDC).
# 
# Full information about CCDC data access policies and citation 
# guidelines are available at http://www.ccdc.cam.ac.uk/access/V1 
# 
# Audit and citation data items may have been added by the CCDC. 
# Please retain this information to preserve the provenance of 
# this file and to allow appropriate attribution of the data. 
# 
#######################################################################

data_20JLR006_KM-028-02
_database_code_depnum_ccdc_archive 'CCDC 2482160'
loop_
_audit_author_name
_audit_author_address
'Lorraine Andrade Malaspina'
;University of Bern
Switzerland
;
_audit_update_record             
;
2025-08-22 deposited with the CCDC.	2025-11-13 downloaded from the CCDC.
;
_audit_creation_date             2020-06-26
_audit_creation_method           
;
Olex2 1.2
(compiled 2018.05.29 svn.r3508 for OlexSys, GUI svn.r5506)
;
_shelx_SHELXL_version_number     2014/7
_chemical_name_common            ?
_chemical_name_systematic        ?
_chemical_formula_moiety         '2(Cl), C10 H20 N2'
_chemical_formula_sum            'C10 H20 Cl2 N2'
_chemical_formula_weight         239.18
_chemical_melting_point          ?
_chemical_oxdiff_formula         'C80 H160 Cl16 N16 '
loop_
_atom_type_symbol
_atom_type_description
_atom_type_scat_dispersion_real
_atom_type_scat_dispersion_imag
_atom_type_scat_source
C C 0.0181 0.0091 'International Tables Vol C Tables 4.2.6.8 and 6.1.1.4'
H H 0.0000 0.0000 'International Tables Vol C Tables 4.2.6.8 and 6.1.1.4'
Cl Cl 0.3639 0.7018 'International Tables Vol C Tables 4.2.6.8 and 6.1.1.4'
N N 0.0311 0.0180 'International Tables Vol C Tables 4.2.6.8 and 6.1.1.4'

_shelx_space_group_comment       
;
The symmetry employed for this shelxl refinement is uniquely defined
by the following loop, which should always be used as a source of
symmetry information in preference to the above space-group names.
They are only intended as comments.
;
_space_group_crystal_system      orthorhombic
_space_group_IT_number           61
_space_group_name_H-M_alt        'P b c a'
_space_group_name_Hall           '-P 2ac 2ab'
loop_
_space_group_symop_operation_xyz
'x, y, z'
'-x+1/2, -y, z+1/2'
'-x, y+1/2, -z+1/2'
'x+1/2, -y+1/2, -z'
'-x, -y, -z'
'x-1/2, y, -z-1/2'
'x, -y-1/2, z-1/2'
'-x-1/2, y-1/2, z'

_cell_length_a                   13.2264(2)
_cell_length_b                   10.8785(2)
_cell_length_c                   16.7754(3)
_cell_angle_alpha                90
_cell_angle_beta                 90
_cell_angle_gamma                90
_cell_volume                     2413.70(7)
_cell_formula_units_Z            8
_cell_measurement_reflns_used    7681
_cell_measurement_temperature    173.00(10)
_cell_measurement_theta_max      76.5430
_cell_measurement_theta_min      5.2950
_shelx_estimated_absorpt_T_max   0.741
_shelx_estimated_absorpt_T_min   0.448
_exptl_absorpt_coefficient_mu    4.553
_exptl_absorpt_correction_T_max  1.00000
_exptl_absorpt_correction_T_min  0.25890
_exptl_absorpt_correction_type   multi-scan
_exptl_absorpt_process_details   
;
CrysAlisPro 1.171.41.72a (Rigaku Oxford Diffraction, 2020)
Empirical absorption correction using spherical harmonics,
implemented in SCALE3 ABSPACK scaling algorithm.
;
_exptl_absorpt_special_details   ?
_exptl_crystal_colour            'clear colourless'
_exptl_crystal_colour_lustre     clear
_exptl_crystal_colour_primary    colourless
_exptl_crystal_density_diffrn    1.316
_exptl_crystal_density_meas      ?
_exptl_crystal_density_method    ?
_exptl_crystal_description       plate
_exptl_crystal_F_000             1024
_exptl_crystal_size_max          0.21
_exptl_crystal_size_mid          0.12
_exptl_crystal_size_min          0.07
_exptl_transmission_factor_max   ?
_exptl_transmission_factor_min   ?
_diffrn_reflns_av_R_equivalents  0.0600
_diffrn_reflns_av_unetI/netI     0.0378
_diffrn_reflns_Laue_measured_fraction_full 0.999
_diffrn_reflns_Laue_measured_fraction_max 0.979
_diffrn_reflns_limit_h_max       12
_diffrn_reflns_limit_h_min       -16
_diffrn_reflns_limit_k_max       13
_diffrn_reflns_limit_k_min       -13
_diffrn_reflns_limit_l_max       20
_diffrn_reflns_limit_l_min       -21
_diffrn_reflns_number            14194
_diffrn_reflns_point_group_measured_fraction_full 0.999
_diffrn_reflns_point_group_measured_fraction_max 0.979
_diffrn_reflns_theta_full        67.684
_diffrn_reflns_theta_max         76.837
_diffrn_reflns_theta_min         5.274
_diffrn_ambient_environment      N~2~
_diffrn_ambient_temperature      173.00(10)
_diffrn_detector                 'Hybrid Pixel Array Detector'
_diffrn_detector_area_resol_mean 10.0000
_diffrn_detector_type            HyPix
_diffrn_measured_fraction_theta_full 0.999
_diffrn_measured_fraction_theta_max 0.979
_diffrn_measurement_details      
;
List of Runs (angles in degrees, time in seconds):

  # Type    Start    End  Width  t~exp~   \w     \q     \k     \f   Frames
#--------------------------------------------------------------------------
  1  \w    -62.00  -4.00   1.00    0.25    --  -21.00 114.00 -24.00   58
  2  \w    -93.00 -43.00   1.00    0.25    --  -21.00-173.00 105.00   50
  3  \w     27.00  91.00   1.00    0.25    --   47.89-114.00-114.00   64
  4  \w    102.00 171.00   1.00    1.00    --  106.80 114.00 -24.00   69
  5  \w     35.00 109.00   1.00    1.00    --  106.80-114.00-114.00   74
  6  \w    -93.00   2.00   1.00    0.25    --  -21.00 -77.00-120.00   95
  7  \w    -23.00  63.00   1.00    0.25    --   47.89 -57.00-150.00   86
  8  \w    -26.00  23.00   1.00    0.25    --   47.89 -19.00  60.00   49
  9  \w     35.00 102.00   1.00    1.00    --  106.80 -77.00 -90.00   67
 10  \w     95.00 171.00   1.00    1.00    --  106.80  45.00-120.00   76
 11  \w     35.00  68.00   1.00    1.00    --  106.80 -61.00  60.00   33
 12  \w     35.00 102.00   1.00    1.00    --  106.80 -77.00   0.00   67
 13  \w     95.00 171.00   1.00    1.00    --  106.80  30.00 150.00   76
 14  \w     35.00  68.00   1.00    1.00    --  106.80 -61.00 120.00   33
 15  \w     35.00  68.00   1.00    1.00    --  106.80 -61.00  90.00   33
 16  \w     26.00 119.00   1.00    0.25    --   47.89  77.00 -30.00   93
;
_diffrn_measurement_device       'four-circle diffractometer'
_diffrn_measurement_device_type  'XtaLAB Synergy, Dualflex, HyPix'
_diffrn_measurement_method       '\w scans'
_diffrn_orient_matrix_type       
'CrysAlisPro convention (1999,Acta A55,543-557)'
_diffrn_orient_matrix_UB_11      -0.0270499000
_diffrn_orient_matrix_UB_12      -0.1284929000
_diffrn_orient_matrix_UB_13      -0.0321875000
_diffrn_orient_matrix_UB_21      0.0108763000
_diffrn_orient_matrix_UB_22      -0.0536234000
_diffrn_orient_matrix_UB_23      0.0845267000
_diffrn_orient_matrix_UB_31      -0.1127973000
_diffrn_orient_matrix_UB_32      0.0257318000
_diffrn_orient_matrix_UB_33      0.0158636000
_diffrn_oxdiff_digest_frames     
;
01ea111f80f385a60176d85528528a1426010235118
;
_diffrn_oxdiff_digest_hkl        
;
01aaa987d16f0849f93a55d27b33bebd8c58e5
;
_diffrn_radiation_monochromator  mirror
_diffrn_radiation_probe          x-ray
_diffrn_radiation_type           CuK\a
_diffrn_radiation_wavelength     1.54184
_diffrn_source                   'micro-focus sealed X-ray tube'
_diffrn_source_type              'PhotonJet (Cu) X-ray Source'
_reflns_Friedel_coverage         0.000
_reflns_Friedel_fraction_full    .
_reflns_Friedel_fraction_max     .
_reflns_number_gt                2198
_reflns_number_total             2492
_reflns_odcompleteness_completeness 99.96
_reflns_odcompleteness_iscentric 1
_reflns_odcompleteness_theta     66.97
_reflns_special_details          
;
 Reflections were merged by SHELXL according to the crystal
 class for the calculation of statistics and refinement.
 
 _reflns_Friedel_fraction is defined as the number of unique
 Friedel pairs measured divided by the number that would be
 possible theoretically, ignoring centric projections and
 systematic absences.
;
_reflns_threshold_expression     'I > 2\s(I)'
_computing_cell_refinement       'CrysAlisPro 1.171.41.72a (Rigaku OD, 2020)'
_computing_data_collection       'CrysAlisPro 1.171.41.72a (Rigaku OD, 2020)'
_computing_data_reduction        'CrysAlisPro 1.171.41.72a (Rigaku OD, 2020)'
_computing_molecular_graphics    'Olex2 (Dolomanov et al., 2009)'
_computing_publication_material  'Olex2 (Dolomanov et al., 2009)'
_computing_structure_refinement  'ShelXL (Sheldrick, 2015)'
_computing_structure_solution    'SHELXT 2014/5 (Sheldrick, 2014)'
_refine_diff_density_max         0.918
_refine_diff_density_min         -0.389
_refine_diff_density_rms         0.081
_refine_ls_extinction_coef       .
_refine_ls_extinction_method     none
_refine_ls_goodness_of_fit_ref   1.085
_refine_ls_hydrogen_treatment    mixed
_refine_ls_matrix_type           full
_refine_ls_number_parameters     135
_refine_ls_number_reflns         2492
_refine_ls_number_restraints     0
_refine_ls_R_factor_all          0.0587
_refine_ls_R_factor_gt           0.0518
_refine_ls_restrained_S_all      1.085
_refine_ls_shift/su_max          0.001
_refine_ls_shift/su_mean         0.000
_refine_ls_structure_factor_coef Fsqd
_refine_ls_weighting_details     
'w=1/[\s^2^(Fo^2^)+(0.0749P)^2^+1.9536P] where P=(Fo^2^+2Fc^2^)/3'
_refine_ls_weighting_scheme      calc
_refine_ls_wR_factor_gt          0.1350
_refine_ls_wR_factor_ref         0.1453
_refine_special_details          ?
_olex2_refinement_description    
;
1. Fixed Uiso
 At 1.2 times of:
  All C(H) groups, All C(H,H) groups, All N(H,H) groups
2.a Ternary CH refined with riding coordinates:
 C5(H5), C9(H9)
2.b Secondary CH2 refined with riding coordinates:
 N10(H10A,H10B), C6(H6A,H6B), C12(H12A,H12B), C3(H3A,H3B), C7(H7A,H7B),
 C11(H11A,H11B), C8(H8A,H8B), C2(H2A,H2B)
;
_atom_sites_solution_hydrogens   mixed
_atom_sites_solution_primary     ?
_atom_sites_solution_secondary   ?
loop_
_atom_site_label
_atom_site_type_symbol
_atom_site_fract_x
_atom_site_fract_y
_atom_site_fract_z
_atom_site_U_iso_or_equiv
_atom_site_adp_type
_atom_site_occupancy
_atom_site_site_symmetry_order
_atom_site_calc_flag
_atom_site_refinement_flags_posn
_atom_site_refinement_flags_adp
_atom_site_refinement_flags_occupancy
_atom_site_disorder_assembly
_atom_site_disorder_group
Cl2 Cl 0.60021(5) 0.18652(6) 0.60303(4) 0.0400(2) Uani 1 1 d . . . . .
Cl1 Cl 0.33383(5) 0.46321(6) 0.64687(4) 0.0453(2) Uani 1 1 d . . . . .
N1 N 0.41081(17) 0.2811(2) 0.51642(14) 0.0379(5) Uani 1 1 d . . . . .
N10 N 0.55387(16) 0.3074(2) 0.28306(12) 0.0355(5) Uani 1 1 d . . . . .
H10A H 0.5711 0.3001 0.2307 0.043 Uiso 1 1 calc R . . . .
H10B H 0.5641 0.3867 0.2984 0.043 Uiso 1 1 calc R . . . .
C4 C 0.44316(17) 0.2312(2) 0.38207(14) 0.0300(5) Uani 1 1 d . . . . .
C5 C 0.44161(17) 0.3410(2) 0.44001(14) 0.0303(5) Uani 1 1 d . . . . .
H5 H 0.5107 0.3776 0.4450 0.036 Uiso 1 1 calc R . . . .
C9 C 0.44485(18) 0.2721(2) 0.29512(15) 0.0347(5) Uani 1 1 d . . . . .
H9 H 0.4292 0.1996 0.2606 0.042 Uiso 1 1 calc R . . . .
C6 C 0.36500(18) 0.4392(2) 0.41697(16) 0.0347(5) Uani 1 1 d . . . . .
H6A H 0.3714 0.5099 0.4538 0.042 Uiso 1 1 calc R . . . .
H6B H 0.2959 0.4054 0.4226 0.042 Uiso 1 1 calc R . . . .
C12 C 0.54227(19) 0.1560(2) 0.38804(16) 0.0378(6) Uani 1 1 d . . . . .
H12A H 0.5677 0.1549 0.4435 0.045 Uiso 1 1 calc R . . . .
H12B H 0.5313 0.0702 0.3702 0.045 Uiso 1 1 calc R . . . .
C3 C 0.3494(2) 0.1585(2) 0.40736(17) 0.0406(6) Uani 1 1 d . . . . .
H3A H 0.2884 0.1898 0.3799 0.049 Uiso 1 1 calc R . . . .
H3B H 0.3576 0.0702 0.3946 0.049 Uiso 1 1 calc R . . . .
C7 C 0.3804(2) 0.4834(2) 0.33150(17) 0.0408(6) Uani 1 1 d . . . . .
H7A H 0.3283 0.5454 0.3182 0.049 Uiso 1 1 calc R . . . .
H7B H 0.4475 0.5229 0.3266 0.049 Uiso 1 1 calc R . . . .
C11 C 0.6167(2) 0.2219(3) 0.33308(17) 0.0406(6) Uani 1 1 d . . . . .
H11A H 0.6669 0.2686 0.3646 0.049 Uiso 1 1 calc R . . . .
H11B H 0.6529 0.1621 0.2990 0.049 Uiso 1 1 calc R . . . .
C8 C 0.3734(2) 0.3764(3) 0.27342(16) 0.0418(6) Uani 1 1 d . . . . .
H8A H 0.3896 0.4060 0.2191 0.050 Uiso 1 1 calc R . . . .
H8B H 0.3031 0.3450 0.2728 0.050 Uiso 1 1 calc R . . . .
C2 C 0.3409(2) 0.1775(3) 0.4970(2) 0.0529(8) Uani 1 1 d . . . . .
H2A H 0.2706 0.1986 0.5119 0.063 Uiso 1 1 calc R . . . .
H2B H 0.3610 0.1021 0.5259 0.063 Uiso 1 1 calc R . . . .
H1A H 0.377(2) 0.334(3) 0.5517(18) 0.039(8) Uiso 1 1 d . . . . .
H1B H 0.461(3) 0.249(4) 0.541(2) 0.063(11) Uiso 1 1 d . . . . .

loop_
_atom_site_aniso_label
_atom_site_aniso_U_11
_atom_site_aniso_U_22
_atom_site_aniso_U_33
_atom_site_aniso_U_23
_atom_site_aniso_U_13
_atom_site_aniso_U_12
Cl2 0.0341(3) 0.0495(4) 0.0364(4) 0.0005(2) -0.0001(2) 0.0060(2)
Cl1 0.0386(4) 0.0421(4) 0.0551(4) -0.0109(3) 0.0078(3) -0.0056(2)
N1 0.0341(11) 0.0434(12) 0.0363(11) 0.0013(9) 0.0023(9) 0.0088(9)
N10 0.0351(11) 0.0402(11) 0.0314(10) -0.0047(8) 0.0016(8) 0.0015(9)
C4 0.0289(11) 0.0261(11) 0.0351(12) -0.0045(9) -0.0029(9) 0.0027(9)
C5 0.0241(11) 0.0315(11) 0.0353(12) -0.0026(9) -0.0017(9) 0.0014(9)
C9 0.0314(12) 0.0354(13) 0.0374(13) -0.0054(10) -0.0050(10) 0.0006(10)
C6 0.0302(12) 0.0297(11) 0.0441(13) -0.0042(10) 0.0000(10) 0.0048(9)
C12 0.0370(13) 0.0346(12) 0.0419(14) -0.0037(10) -0.0003(11) 0.0101(10)
C3 0.0372(13) 0.0312(12) 0.0533(16) -0.0020(11) -0.0014(12) -0.0024(10)
C7 0.0373(14) 0.0345(13) 0.0504(15) 0.0061(11) -0.0011(11) 0.0071(10)
C11 0.0333(13) 0.0417(14) 0.0468(15) -0.0061(12) -0.0022(11) 0.0086(11)
C8 0.0400(13) 0.0452(15) 0.0402(14) 0.0043(11) -0.0105(11) 0.0073(12)
C2 0.0527(17) 0.0492(17) 0.0569(18) 0.0083(14) 0.0070(15) -0.0098(13)

_geom_special_details            
;
 All esds (except the esd in the dihedral angle between two l.s. planes)
 are estimated using the full covariance matrix.  The cell esds are taken
 into account individually in the estimation of esds in distances, angles
 and torsion angles; correlations between esds in cell parameters are only
 used when they are defined by crystal symmetry.  An approximate (isotropic)
 treatment of cell esds is used for estimating esds involving l.s. planes.
;
loop_
_geom_bond_atom_site_label_1
_geom_bond_atom_site_label_2
_geom_bond_distance
_geom_bond_site_symmetry_2
_geom_bond_publ_flag
N1 C5 1.495(3) . ?
N1 C2 1.494(4) . ?
N1 H1A 0.94(3) . ?
N1 H1B 0.86(4) . ?
N10 H10A 0.9100 . ?
N10 H10B 0.9100 . ?
N10 C9 1.506(3) . ?
N10 C11 1.503(3) . ?
C4 C5 1.540(3) . ?
C4 C9 1.525(4) . ?
C4 C12 1.549(3) . ?
C4 C3 1.531(4) . ?
C5 H5 1.0000 . ?
C5 C6 1.522(3) . ?
C9 H9 1.0000 . ?
C9 C8 1.522(3) . ?
C6 H6A 0.9900 . ?
C6 H6B 0.9900 . ?
C6 C7 1.526(4) . ?
C12 H12A 0.9900 . ?
C12 H12B 0.9900 . ?
C12 C11 1.527(4) . ?
C3 H3A 0.9900 . ?
C3 H3B 0.9900 . ?
C3 C2 1.522(4) . ?
C7 H7A 0.9900 . ?
C7 H7B 0.9900 . ?
C7 C8 1.520(4) . ?
C11 H11A 0.9900 . ?
C11 H11B 0.9900 . ?
C8 H8A 0.9900 . ?
C8 H8B 0.9900 . ?
C2 H2A 0.9900 . ?
C2 H2B 0.9900 . ?

loop_
_geom_angle_atom_site_label_1
_geom_angle_atom_site_label_2
_geom_angle_atom_site_label_3
_geom_angle
_geom_angle_site_symmetry_1
_geom_angle_site_symmetry_3
_geom_angle_publ_flag
C5 N1 H1A 113.7(19) . . ?
C5 N1 H1B 112(2) . . ?
C2 N1 C5 108.1(2) . . ?
C2 N1 H1A 107.8(19) . . ?
C2 N1 H1B 106(3) . . ?
H1A N1 H1B 108(3) . . ?
H10A N10 H10B 108.5 . . ?
C9 N10 H10A 110.3 . . ?
C9 N10 H10B 110.3 . . ?
C11 N10 H10A 110.3 . . ?
C11 N10 H10B 110.3 . . ?
C11 N10 C9 107.2(2) . . ?
C5 C4 C12 112.36(19) . . ?
C9 C4 C5 112.19(19) . . ?
C9 C4 C12 101.75(19) . . ?
C9 C4 C3 115.3(2) . . ?
C3 C4 C5 102.43(19) . . ?
C3 C4 C12 113.2(2) . . ?
N1 C5 C4 101.92(19) . . ?
N1 C5 H5 110.5 . . ?
N1 C5 C6 110.0(2) . . ?
C4 C5 H5 110.5 . . ?
C6 C5 C4 113.13(19) . . ?
C6 C5 H5 110.5 . . ?
N10 C9 C4 102.53(19) . . ?
N10 C9 H9 108.7 . . ?
N10 C9 C8 111.9(2) . . ?
C4 C9 H9 108.7 . . ?
C8 C9 C4 115.9(2) . . ?
C8 C9 H9 108.7 . . ?
C5 C6 H6A 109.3 . . ?
C5 C6 H6B 109.3 . . ?
C5 C6 C7 111.8(2) . . ?
H6A C6 H6B 107.9 . . ?
C7 C6 H6A 109.3 . . ?
C7 C6 H6B 109.3 . . ?
C4 C12 H12A 110.8 . . ?
C4 C12 H12B 110.8 . . ?
H12A C12 H12B 108.8 . . ?
C11 C12 C4 104.9(2) . . ?
C11 C12 H12A 110.8 . . ?
C11 C12 H12B 110.8 . . ?
C4 C3 H3A 110.7 . . ?
C4 C3 H3B 110.7 . . ?
H3A C3 H3B 108.8 . . ?
C2 C3 C4 105.3(2) . . ?
C2 C3 H3A 110.7 . . ?
C2 C3 H3B 110.7 . . ?
C6 C7 H7A 109.5 . . ?
C6 C7 H7B 109.5 . . ?
H7A C7 H7B 108.1 . . ?
C8 C7 C6 110.7(2) . . ?
C8 C7 H7A 109.5 . . ?
C8 C7 H7B 109.5 . . ?
N10 C11 C12 105.8(2) . . ?
N10 C11 H11A 110.6 . . ?
N10 C11 H11B 110.6 . . ?
C12 C11 H11A 110.6 . . ?
C12 C11 H11B 110.6 . . ?
H11A C11 H11B 108.7 . . ?
C9 C8 H8A 109.1 . . ?
C9 C8 H8B 109.1 . . ?
C7 C8 C9 112.3(2) . . ?
C7 C8 H8A 109.1 . . ?
C7 C8 H8B 109.1 . . ?
H8A C8 H8B 107.9 . . ?
N1 C2 C3 105.8(2) . . ?
N1 C2 H2A 110.6 . . ?
N1 C2 H2B 110.6 . . ?
C3 C2 H2A 110.6 . . ?
C3 C2 H2B 110.6 . . ?
H2A C2 H2B 108.7 . . ?

loop_
_geom_torsion_atom_site_label_1
_geom_torsion_atom_site_label_2
_geom_torsion_atom_site_label_3
_geom_torsion_atom_site_label_4
_geom_torsion
_geom_torsion_site_symmetry_1
_geom_torsion_site_symmetry_2
_geom_torsion_site_symmetry_3
_geom_torsion_site_symmetry_4
_geom_torsion_publ_flag
N1 C5 C6 C7 -167.7(2) . . . . ?
N10 C9 C8 C7 -68.9(3) . . . . ?
C4 C5 C6 C7 -54.5(3) . . . . ?
C4 C9 C8 C7 48.2(3) . . . . ?
C4 C12 C11 N10 -14.3(3) . . . . ?
C4 C3 C2 N1 13.5(3) . . . . ?
C5 N1 C2 C3 12.6(3) . . . . ?
C5 C4 C9 N10 78.4(2) . . . . ?
C5 C4 C9 C8 -43.8(3) . . . . ?
C5 C4 C12 C11 -85.3(2) . . . . ?
C5 C4 C3 C2 -33.4(3) . . . . ?
C5 C6 C7 C8 57.7(3) . . . . ?
C9 N10 C11 C12 -12.3(3) . . . . ?
C9 C4 C5 N1 164.59(19) . . . . ?
C9 C4 C5 C6 46.5(3) . . . . ?
C9 C4 C12 C11 34.9(2) . . . . ?
C9 C4 C3 C2 -155.5(2) . . . . ?
C6 C7 C8 C9 -53.8(3) . . . . ?
C12 C4 C5 N1 -81.5(2) . . . . ?
C12 C4 C5 C6 160.4(2) . . . . ?
C12 C4 C9 N10 -41.9(2) . . . . ?
C12 C4 C9 C8 -164.1(2) . . . . ?
C12 C4 C3 C2 87.9(3) . . . . ?
C3 C4 C5 N1 40.3(2) . . . . ?
C3 C4 C5 C6 -77.7(2) . . . . ?
C3 C4 C9 N10 -164.9(2) . . . . ?
C3 C4 C9 C8 73.0(3) . . . . ?
C3 C4 C12 C11 159.2(2) . . . . ?
C11 N10 C9 C4 34.3(2) . . . . ?
C11 N10 C9 C8 159.1(2) . . . . ?
C2 N1 C5 C4 -33.1(2) . . . . ?
C2 N1 C5 C6 87.1(2) . . . . ?

_shelx_res_file                  
;
    20JLR006_KM-028-02.res created by SHELXL-2014/7

TITL 20JLR006_KM-028-02_a.res in Pbca
REM Old TITL 20JLR006_KM-028-02 in Pbca
REM SHELXT solution in Pbca
REM R1 0.147, Rweak 0.075, Alpha 0.019, Orientation as input
REM Formula found by SHELXT: C11 N2 Cl1
CELL 1.54184 13.2264 10.8785 16.7754 90 90 90
ZERR 8 0.0002 0.0002 0.0003 0 0 0
LATT 1
SYMM 0.5-X,-Y,0.5+Z
SYMM -X,0.5+Y,0.5-Z
SYMM 0.5+X,0.5-Y,-Z
SFAC C H Cl N
UNIT 80 160 16 16

L.S. 40
PLAN  4
SIZE 0.21 0.12 0.07
TEMP -100
MORE -1
BOND $H
CONF
fmap 2
acta
REM <olex2.extras>
REM <HklSrc "%.\\20JLR006_KM-028-02.hkl">
REM </olex2.extras>

WGHT    0.074900    1.953600
FVAR       0.41634
CL2   3    0.600208    0.186516    0.603031    11.00000    0.03410    0.04954 =
         0.03639    0.00050   -0.00013    0.00603
CL1   3    0.333825    0.463209    0.646872    11.00000    0.03864    0.04209 =
         0.05513   -0.01086    0.00785   -0.00563
N1    4    0.410814    0.281096    0.516420    11.00000    0.03413    0.04338 =
         0.03627    0.00126    0.00225    0.00875
N10   4    0.553874    0.307405    0.283061    11.00000    0.03507    0.04019 =
         0.03137   -0.00475    0.00163    0.00149
AFIX  23
H10A  2    0.571056    0.300111    0.230747    11.00000   -1.20000
H10B  2    0.564124    0.386676    0.298385    11.00000   -1.20000
AFIX   0
C4    1    0.443160    0.231219    0.382067    11.00000    0.02887    0.02608 =
         0.03510   -0.00447   -0.00291    0.00274
C5    1    0.441608    0.341030    0.440009    11.00000    0.02411    0.03151 =
         0.03526   -0.00259   -0.00168    0.00139
AFIX  13
H5    2    0.510662    0.377646    0.445048    11.00000   -1.20000
AFIX   0
C9    1    0.444846    0.272085    0.295125    11.00000    0.03141    0.03542 =
         0.03739   -0.00541   -0.00504    0.00063
AFIX  13
H9    2    0.429219    0.199607    0.260590    11.00000   -1.20000
AFIX   0
C6    1    0.364998    0.439177    0.416972    11.00000    0.03020    0.02972 =
         0.04406   -0.00416    0.00002    0.00483
AFIX  23
H6A   2    0.371383    0.509886    0.453781    11.00000   -1.20000
H6B   2    0.295875    0.405361    0.422606    11.00000   -1.20000
AFIX   0
C12   1    0.542274    0.155958    0.388042    11.00000    0.03702    0.03457 =
         0.04193   -0.00371   -0.00029    0.01010
AFIX  23
H12A  2    0.567694    0.154905    0.443546    11.00000   -1.20000
H12B  2    0.531311    0.070233    0.370217    11.00000   -1.20000
AFIX   0
C3    1    0.349380    0.158456    0.407365    11.00000    0.03719    0.03118 =
         0.05332   -0.00205   -0.00142   -0.00241
AFIX  23
H3A   2    0.288365    0.189758    0.379861    11.00000   -1.20000
H3B   2    0.357552    0.070152    0.394632    11.00000   -1.20000
AFIX   0
C7    1    0.380386    0.483363    0.331503    11.00000    0.03728    0.03453 =
         0.05045    0.00613   -0.00106    0.00708
AFIX  23
H7A   2    0.328268    0.545363    0.318174    11.00000   -1.20000
H7B   2    0.447534    0.522864    0.326631    11.00000   -1.20000
AFIX   0
C11   1    0.616657    0.221900    0.333080    11.00000    0.03330    0.04175 =
         0.04678   -0.00612   -0.00218    0.00857
AFIX  23
H11A  2    0.666945    0.268619    0.364590    11.00000   -1.20000
H11B  2    0.652860    0.162068    0.298982    11.00000   -1.20000
AFIX   0
C8    1    0.373368    0.376444    0.273420    11.00000    0.04000    0.04516 =
         0.04023    0.00425   -0.01049    0.00729
AFIX  23
H8A   2    0.389622    0.406034    0.219103    11.00000   -1.20000
H8B   2    0.303124    0.345026    0.272827    11.00000   -1.20000
AFIX   0
C2    1    0.340874    0.177498    0.496977    11.00000    0.05266    0.04916 =
         0.05688    0.00831    0.00697   -0.00978
AFIX  23
H2A   2    0.270576    0.198582    0.511936    11.00000   -1.20000
H2B   2    0.361049    0.102059    0.525900    11.00000   -1.20000
AFIX   0
H1A   2    0.376977    0.334085    0.551726    11.00000    0.03904
H1B   2    0.461071    0.249363    0.541088    11.00000    0.06338
HKLF 4

REM  20JLR006_KM-028-02_a.res in Pbca
REM R1 =  0.0518 for    2198 Fo > 4sig(Fo)  and  0.0587 for all    2492 data
REM    135 parameters refined using      0 restraints

END

WGHT      0.0749      1.9536

REM Highest difference peak  0.918,  deepest hole -0.389,  1-sigma level  0.081
Q1    1   0.3265  0.4755  0.6946  11.00000  0.05    0.92
Q2    1   0.6140  0.1886  0.5399  11.00000  0.05    0.52
Q3    1   0.5997  0.2567  0.6095  11.00000  0.05    0.39
Q4    1   0.2841  0.4733  0.6150  11.00000  0.05    0.38
;
_shelx_res_checksum              30836
_shelx_hkl_file                  
;
   0   0  -1    0.14    0.19
   0   0   2    3.86    0.52
   0   0  -2    4.13    0.61
   0   0   2    4.21    0.54
   0   0   3    1.21    0.54
   0   0  -3   -0.14    0.79
   0   0   3    0.33    0.57
   0   0   4 5833.26  323.33
   0   0  -4 5789.28  323.39
   0   0   4 5725.26  323.25
   0   0   5   -0.25    0.64
   0   0  -5    0.27    0.86
   0   0   5    0.23    1.23
   0   0   5    0.59    0.58
   0   0   6   75.12    4.72
   0   0   6   64.41    5.21
   0   0   6   68.24    4.50
   0   0   7    1.11    0.74
   0   0   7    0.48    1.43
   0   0   7    0.98    0.61
   0   0   8  819.49   44.83
   0   0   8  810.50   45.84
   0   0   8  756.98   44.35
   0   0   9    2.18    0.88
   0   0   9   -0.24    1.94
   0   0   9    0.43    0.36
   0   0  10  699.94   42.03
   0   0  11    0.08    0.97
   0   0  11    1.76    2.40
   0   0  12   11.17    1.62
   0   0  12    6.91    3.39
   0   0  13   -0.34    1.24
   0   0  13   -0.52    3.19
   0   0  14    7.35    1.87
   0   0  14    6.21    4.39
   0   0  15   -0.46    1.83
   0   0  15   -0.69    3.80
   0   0  16  292.45   23.55
   0   0  16  315.50   19.04
   0   0  17   -0.43    1.73
   0   0  18  144.03    9.23
   0   0  19    0.14    1.76
   0   0 -20   94.32    6.40
   0   0 -21    0.85    1.06
  -1   0   0    0.08    0.47
  -1   0  -1    0.51    0.45
  -1   0  -1    0.42    0.50
   1   0  -1   -0.04    0.45
   1   0   1   -0.03    0.32
  -1   0  -2  516.84   27.51
  -1   0  -2  515.54   27.51
  -1   0   2  453.53   27.39
   1   0  -2  503.68   27.51
   1   0   2  500.35   27.49
  -1   0   2  491.63   27.45
  -1   0  -2  487.79   27.68
   1   0  -2  513.84   27.29
  -1   0   3   -0.20    0.41
  -1   0   3    0.97    0.59
  -1   0   3    0.94    0.58
   1   0   3    0.20    0.67
   1   0  -3    1.22    0.78
  -1   0  -3    0.57    0.71
  -1   0  -3    0.51    0.69
   1   0   3    0.91    0.70
   1   0  -3    0.31    0.72
  -1   0  -3    1.07    1.09
   1   0   3   -0.63    1.12
   1   0  -3   -0.08    0.30
  -1   0   4 2543.04  137.87
   1   0  -4 2464.62  137.77
   1   0   4 2287.14  137.76
  -1   0  -4 2696.48  138.35
   1   0   4 2626.04  138.57
   1   0   4 2430.02  138.24
  -1   0   5   -0.05    0.54
   1   0   5   -0.23    0.73
  -1   0  -5   -0.09    0.94
   1   0   5    0.12    1.20
   1   0   5    0.53    0.75
   1   0   6   20.91    1.95
  -1   0   6   20.25    1.73
  -1   0  -6   20.46    2.08
   1   0   6   15.59    2.29
   1   0   6   20.89    1.91
  -1   0   7    0.13    0.56
   1   0   7   -0.10    0.83
  -1   0  -7   -0.21    1.11
   1   0   7   -0.16    1.53
   1   0   7   -0.08    0.66
  -1   0   8 3589.63  200.97
   1   0   8 3636.66  201.60
   1   0   8 3737.26  202.57
   1   0   8 3482.10  201.31
   1   0   9    0.39    0.96
   1   0   9    0.73    1.73
   1   0   9   -0.31    0.73
   1   0  10   81.17    7.18
   1   0  10   77.89    5.82
   1   0  11   -0.36    2.17
  -1   0  11   -1.15    1.21
   1   0  11    1.30    0.91
  -1   0  12  614.58   31.42
   1   0  12  579.17   34.97
  -1   0  12  516.86   31.31
   1   0  12  502.33   31.17
  -1   0  13   -0.33    1.26
   1   0  13    1.60    2.72
   1   0  13    0.22    1.29
  -1   0  13    0.97    1.51
  -1   0  14    4.47    1.66
   1   0  14    8.83    4.79
   1   0  14    7.62    1.90
  -1   0  14    4.47    1.76
  -1   0  15   -1.14    1.56
   1   0  15    3.52    3.66
   1   0  15   -0.15    1.78
  -1   0  15    0.95    1.93
   1   0  16  217.32   19.06
  -1   0  16  231.13   14.53
   1   0  16  231.22   14.45
  -1   0  17    1.86    1.80
   1   0  17   -0.27    1.63
  -1   0  18    0.34    1.52
   1   0  18   -0.11    1.36
  -1   0 -19   -0.39    1.44
  -1   0  19    0.15    1.96
  -1   0 -20    3.52    1.39
  -1   0  20    3.51    1.38
   1   0 -21    0.08    1.14
  -2   0   0 2152.77  149.28
  -2   0   0 3021.53  149.08
  -2   0  -1    0.09    1.23
  -2   0  -1    1.08    1.14
   2   0  -1    0.27    1.16
   2   0   1    0.09    0.36
  -2   0   1    0.99    0.42
  -2   0   1    0.43    0.45
   2   0  -2   49.52    3.47
  -2   0   2   45.99    3.23
   2   0   2   46.31    3.36
  -2   0  -2   45.21    3.39
  -2   0   2   46.91    3.32
  -2   0  -2   48.77    3.40
   2   0   2   48.63    3.11
  -2   0   3    0.23    0.84
  -2   0   3    0.06    0.90
  -2   0  -3    0.61    1.12
   2   0  -3    0.57    1.11
  -2   0  -3    0.07    1.17
   2   0  -3    0.14    1.17
   2   0   3    0.31    0.98
   2   0   3    0.34    0.90
   2   0   3    0.41    1.26
  -2   0   3   -0.17    1.24
   2   0  -3    0.45    0.54
   2   0  -4   32.45    2.48
  -2   0   4   27.74    2.25
   2   0  -4   29.17    2.40
  -2   0   4   27.45    2.26
  -2   0  -4   25.94    2.30
   2   0   4   30.58    2.43
  -2   0  -4   32.08    2.45
   2   0   4   31.41    2.40
   2   0   4   26.76    2.73
  -2   0  -4   31.76    2.80
  -2   0   4   32.03    2.91
   2   0  -4   33.71    2.04
   2   0  -5   -0.20    0.70
   2   0   5    1.02    0.84
  -2   0  -5    0.10    1.15
   2   0   5   -0.79    1.35
  -2   0   5    0.50    1.29
   2   0   5    1.41    1.20
   2   0   6  895.13   53.68
   2   0   6  958.64   53.14
   2   0  -6  947.81   53.14
  -2   0  -6  933.95   53.74
  -2   0   6  919.99   54.03
   2   0   6  973.93   54.25
   2   0   6  937.54   53.90
   2   0   7   -0.25    1.09
   2   0   7   -0.19    1.75
  -2   0  -7    0.62    1.23
  -2   0   7    0.68    1.76
   2   0   7   -0.50    1.20
   2   0   8   12.00    1.93
   2   0   8   14.42    2.77
  -2   0   8   11.32    2.65
   2   0   8   10.12    1.76
   2   0   9    0.16    1.13
  -2   0   9    0.75    1.85
   2   0   9    0.26    1.80
   2   0   9   -0.29    1.05
   2   0  10  453.73   27.03
  -2   0  10  455.04   28.27
   2   0  10  476.56   28.56
   2   0  10  436.26   26.73
   2   0  11   -0.19    1.10
  -2   0  11   -0.37    2.44
   2   0  11    2.33    2.57
   2   0  11   -0.14    0.86
  -2   0  12  242.01   13.90
  -2   0  12  224.99   13.93
  -2   0  12  244.52   17.19
   2   0  12  259.33   17.68
   2   0  12  214.02   13.66
  -2   0  13    0.23    1.40
  -2   0  13   -1.07    3.20
   2   0  13   -1.12    3.48
  -2   0  13    2.10    1.58
   2   0  13    0.11    1.21
   2   0  14  105.69   11.14
  -2   0  14   98.12   10.73
  -2   0  14  105.86    7.17
   2   0  14  100.31    7.09
  -2   0  14  103.08    7.39
  -2   0  15   -1.47    1.68
  -2   0  15   -0.69    3.89
   2   0  15   -1.43    4.29
  -2   0  15   -1.64    1.96
   2   0  15    0.29    1.69
  -2   0  16    0.16    1.92
   2   0  16    0.15    1.73
  -2   0  16    0.38    1.54
  -2   0  17   -1.27    1.77
   2   0  17   -1.16    1.48
  -2   0  17   -0.86    1.32
  -2   0  19   -0.79    2.04
  -2   0 -19    2.03    1.45
  -2   0  20    0.64    1.31
   2   0 -20    3.43    1.58
  -2   0 -20    1.24    1.10
   2   0 -21    0.54    1.14
  -3   0   0    0.13    1.99
  -3   0   0    0.26    0.99
  -3   0  -1   -0.35    1.80
   3   0  -1   -1.27    1.80
  -3   0  -1    0.77    1.81
  -3   0   1    0.08    0.64
  -3   0  -1   -0.35    1.22
  -3   0   1    0.27    0.44
  -3   0  -2 3570.13  203.61
  -3   0   2 3354.91  203.42
   3   0  -2 3789.39  203.87
   3   0   2 3526.54  203.66
  -3   0   2 3606.66  203.59
  -3   0  -2 3636.94  203.70
  -3   0   2 3511.44  203.03
   3   0   2 3901.60  203.02
   3   0  -3    0.12    1.35
  -3   0   3   -0.35    1.08
   3   0  -3   -0.11    1.19
  -3   0  -3    0.51    1.31
   3   0   3   -0.39    1.15
   3   0   3    0.62    1.05
  -3   0   3    0.47    1.02
  -3   0  -3    0.62    1.25
  -3   0  -3    0.34    1.39
  -3   0   3    0.09    1.07
   3   0   3    0.09    0.96
  -3   0   4  674.24   40.47
   3   0   4  744.05   40.71
  -3   0  -4  720.49   40.64
  -3   0   4  672.49   40.47
  -3   0  -4  746.17   40.65
   3   0  -4  774.91   40.90
   3   0   4  696.87   40.61
   3   0  -4  737.77   40.73
   3   0  -4  763.09   40.26
  -3   0  -4  802.35   41.01
  -3   0   4  668.62   40.76
  -3   0  -5    0.19    1.08
   3   0  -5    0.11    1.05
   3   0   5   -0.20    1.13
   3   0  -5    0.20    0.86
   3   0   5    0.10    0.86
  -3   0   5    0.36    0.87
   3   0  -5    0.20    0.46
  -3   0  -5   -0.38    1.24
   3   0   5   -0.64    1.62
  -3   0   5    0.85    1.39
   3   0   6  701.82   39.52
   3   0  -6  730.99   39.53
   3   0   6  643.01   40.15
  -3   0  -6  643.10   39.68
  -3   0   6  691.07   40.11
   3   0   6  688.05   40.31
   3   0   7    0.56    1.64
   3   0  -7    0.09    0.99
  -3   0   7   -0.79    1.84
   3   0   7   -0.44    1.95
  -3   0  -7   -0.15    1.47
   3   0   7    0.15    1.11
   3   0   8 1624.15   88.51
   3   0   8 1638.29   89.25
  -3   0   8 1478.18   88.76
   3   0   8 1479.34   88.16
   3   0   9   -0.76    1.31
   3   0   9    0.30    2.16
  -3   0   9   -0.82    1.81
   3   0   9    0.38    1.27
   3   0  10   43.09    4.13
   3   0  10   40.80    4.19
  -3   0  10   45.98    5.31
   3   0  10   47.78    5.47
   3   0  11   -0.44    1.29
   3   0  11   -0.07    0.88
  -3   0  11    0.11    1.08
   3   0  11   -1.27    2.99
  -3   0  11    1.18    2.51
  -3   0  11    0.12    1.42
  -3   0  12  135.15    8.81
  -3   0  12  155.97    8.86
   3   0  12  150.14   12.43
  -3   0  12  139.37   11.84
   3   0  12  132.12    8.45
  -3   0  13    0.50    1.43
   3   0  13   -1.78    4.09
  -3   0  13    2.77    3.28
   3   0  13   -0.76    1.29
  -3   0  14    4.26    1.93
   3   0  14    4.05    4.54
  -3   0  14    2.56    3.73
   3   0  14    2.84    1.66
  -3   0  15   -1.55    1.71
  -3   0  15    3.39    4.13
   3   0  15    0.85    1.55
   3   0  16  155.46   10.24
  -3   0  16  160.53   10.26
  -3   0  17   -0.46    1.52
   3   0  17    0.45    1.38
  -3   0  18   50.80    3.77
  -3   0 -18   49.46    4.29
  -3   0  19   -0.76    1.85
  -3   0 -19    0.73    1.24
  -3   0  20    0.82    1.36
   3   0 -20    0.93    1.42
  -4   0   0 9974.21  682.52
  -4   0   0 9999.00  682.33
  -4   0  -1    0.64    1.68
  -4   0  -1   -0.36    1.74
  -4   0   1   -0.06    0.59
  -4   0  -1    0.64    1.17
  -4   0   2   59.69    4.79
  -4   0  -2   60.56    4.97
  -4   0  -2   60.80    5.05
  -4   0   2   60.21    4.94
  -4   0   2   62.36    3.97
  -4   0   3   -0.13    1.20
  -4   0  -3   -0.42    1.49
  -4   0  -3    0.86    1.48
  -4   0   3    0.62    1.38
  -4   0   3    0.09    0.86
   4   0   3    0.35    1.00
  -4   0   4  933.53   53.87
  -4   0  -4  962.04   54.05
  -4   0   4  939.01   53.87
  -4   0  -4 1001.57   54.08
  -4   0  -4 1063.09   54.34
  -4   0   5    0.50    1.20
  -4   0  -5    0.38    1.31
  -4   0  -5   -0.13    1.37
   4   0  -5    0.07    0.61
  -4   0  -5    0.31    1.57
   4   0   5   -0.39    1.59
  -4   0   5   -0.16    1.47
  -4   0  -6   14.37    2.05
  -4   0   6   19.83    2.36
   4   0   6   16.98    3.04
   4   0  -6   13.25    1.24
  -4   0   6   20.43    2.87
   4   0   6    9.78    2.81
  -4   0  -6   20.07    2.64
   4   0   7    0.25    1.95
  -4   0  -7   -0.68    1.70
  -4   0   7    0.23    1.83
   4   0   7    1.70    2.40
   4   0   7    0.18    1.33
   4   0   8  151.85   10.18
  -4   0   8  124.47    9.82
   4   0   8  132.51   10.42
   4   0   8  126.43    9.39
   4   0   9   -0.50    1.66
   4   0   9    0.22    1.56
  -4   0   9    1.86    2.01
   4   0   9    3.67    2.24
  -4   0  10  145.89    9.44
  -4   0  10  167.64    9.78
   4   0  10  130.04   10.38
   4   0  10  142.80   10.58
   4   0  10  160.90   12.37
  -4   0  10  147.28   11.62
   4   0  11   -1.03    1.62
  -4   0  11    0.24    1.30
   4   0  11    0.97    3.04
  -4   0  11    1.27    2.58
  -4   0  11    1.37    1.60
  -4   0  11    0.64    1.16
   4   0  12  390.57   27.91
   4   0  12  509.68   31.69
  -4   0  12  460.17   30.62
  -4   0  12  459.76   27.18
  -4   0  12  499.79   27.15
  -4   0  13    0.40    1.61
   4   0  13   -1.88    4.16
  -4   0  13   -1.71    3.88
   4   0  13   -0.56    1.28
  -4   0  13    1.04    1.83
   4   0  14   28.67    2.94
  -4   0  14   30.17    3.20
  -4   0  14   28.31    3.29
  -4   0  15   -0.29    1.79
   4   0  15    0.27    1.49
  -4   0  15    0.80    1.84
  -4   0  15    3.23    3.76
  -4   0  16  185.48   12.71
   4   0  16  196.39   12.48
  -4   0  16  224.68   12.87
  -4   0 -16  204.50   13.06
  -4   0  17   -1.04    1.57
  -4   0 -17    1.52    1.81
  -4   0  18   16.22    1.78
  -4   0 -18    0.12    0.78
  -4   0  19    0.14    1.92
  -4   0  20   41.46    3.26
   4   0 -20   38.46    3.33
  -5   0   0    1.21    2.02
  -5   0   0    0.21    2.07
  -5   0   0    1.81    1.14
  -5   0  -1   -0.21    2.06
  -5   0  -1    2.35    2.34
  -5   0  -1    0.13    1.22
  -5   0   1    0.38    0.76
  -5   0   2  210.44   12.79
  -5   0  -2  227.58   13.28
  -5   0   2  210.51   12.99
  -5   0  -2  220.40   13.05
  -5   0  -3   -0.75    1.59
  -5   0   3    1.01    1.64
  -5   0  -3   -0.18    1.79
  -5   0   3    0.35    1.42
  -5   0   3   -0.46    0.84
  -5   0  -4  540.02   32.21
  -5   0  -4  554.32   32.25
  -5   0   4  534.49   32.07
  -5   0   4  514.27   32.02
  -5   0   4  577.53   31.93
  -5   0   5    0.17    1.67
  -5   0  -5    0.17    1.76
  -5   0  -5    0.18    2.13
  -5   0   5   -0.19    1.72
   5   0   5   -0.78    1.90
  -5   0   6  325.32   19.43
  -5   0  -6  310.30   19.16
   5   0   6  347.99   20.79
  -5   0   6  264.84   19.53
   5   0   6  336.31   20.54
  -5   0  -6  313.59   19.45
   5   0   7    0.33    2.60
  -5   0   7   -0.56    1.86
   5   0   7    2.17    2.67
  -5   0  -7    1.38    1.64
   5   0   7    1.51    1.61
   5   0   8 1150.49   72.93
   5   0   8 1311.56   75.09
  -5   0   8 1220.37   73.81
  -5   0   9   -1.86    1.57
   5   0   9   -1.00    2.27
   5   0   9    0.52    1.92
   5   0   9   -1.40    3.22
  -5   0   9    0.72    2.34
   5   0  10    8.69    2.50
  -5   0  10   12.63    2.10
   5   0  10    9.48    2.63
  -5   0  10   13.23    2.03
   5   0  10    8.22    3.51
  -5   0  10   11.85    3.58
   5   0  11   -0.29    1.81
  -5   0  11    0.35    1.31
  -5   0  11    1.31    1.63
  -5   0  11   -1.11    1.60
   5   0  11    1.67    3.35
  -5   0  11    3.23    2.82
  -5   0  12  279.71   15.58
  -5   0  12  238.89   15.50
   5   0  12  218.44   16.46
   5   0  12  260.27   19.69
  -5   0  12  242.59   18.84
  -5   0  12  257.04   15.48
  -5   0  13    1.16    1.63
  -5   0  13    0.76    1.62
  -5   0  13   -2.87    3.45
  -5   0  14  143.53    8.97
  -5   0  14  121.44    8.70
  -5   0  14  128.10   12.36
  -5   0 -14  123.24    8.88
  -5   0  15    1.04    1.86
  -5   0 -15    0.49    1.58
  -5   0  15   -0.87    1.75
  -5   0  16   39.82    3.12
  -5   0 -16    1.91    1.10
  -5   0  17    0.34    1.50
  -5   0  18   21.33    3.26
  -5   0  18   11.59    1.77
  -5   0  19    3.62    1.87
  -5   0  20   -0.21    1.08
  -6   0   0  106.67    8.85
  -6   0   0   94.74    8.36
  -6   0   0  104.45    6.96
  -6   0  -1    0.27    2.68
  -6   0  -1    1.49    2.37
  -6   0  -1    1.51    1.50
  -6   0  -2   67.01    5.87
  -6   0   2   57.19    5.43
  -6   0  -2   50.71    5.36
  -6   0   2   49.71    5.23
  -6   0  -2   45.89    4.59
  -6   0   3    1.11    2.02
  -6   0  -3    1.41    2.11
  -6   0  -3    1.44    2.06
  -6   0   3   -0.90    1.70
  -6   0  -3    1.01    2.10
  -6   0   4  186.16   12.47
  -6   0   4  179.87   12.45
  -6   0  -4  183.71   12.59
  -6   0  -4  193.06   12.73
  -6   0   4  187.77   11.71
  -6   0  -5   -0.22    1.88
  -6   0   5   -0.21    1.73
  -6   0   5    0.40    1.39
  -6   0  -6  708.30   40.95
   6   0   6  748.00   42.67
  -6   0  -6  657.07   40.94
  -6   0   6  682.97   41.49
   6   0   7   -2.00    2.79
   6   0   7   -0.26    1.79
  -6   0   7   -1.71    2.15
  -6   0   8    5.61    1.70
   6   0   8    6.50    3.24
   6   0   8    5.88    2.29
  -6   0   8    2.74    2.89
   6   0   9    1.80    1.97
  -6   0   9    0.40    1.51
   6   0   9    0.43    2.51
  -6   0   9    0.60    1.56
  -6   0   9    3.03    2.60
  -6   0  10  822.80   50.25
  -6   0  10  889.86   50.26
   6   0  10  952.01   53.10
   6   0  10  869.98   52.06
  -6   0  10  900.00   53.59
   6   0  11    0.33    1.91
  -6   0  11    0.60    1.57
  -6   0  11   -0.50    2.78
  -6   0  11    0.14    1.68
  -6   0  11    1.69    1.59
   6   0  12   47.16    5.55
  -6   0 -12   61.21    4.64
  -6   0  12   42.58    6.59
  -6   0  12   52.78    4.48
  -6   0  12   54.73    4.49
  -6   0  12   47.05    4.38
   6   0  13    0.58    1.55
  -6   0  13    0.58    1.68
  -6   0 -13    1.94    1.67
  -6   0  13    1.53    1.78
  -6   0  14  486.03   25.34
  -6   0 -14  481.97   25.09
  -6   0  15    0.30    1.84
  -6   0  16    2.12    1.88
  -6   0  17    1.49    1.48
  -6   0  17    0.91    2.87
  -6   0  18  169.13   11.21
  -6   0  19    1.91    1.59
   6   0 -19    1.74    1.77
  -7   0   0    5.29    3.38
  -7   0   0    2.28    3.08
  -7   0  -1    1.11    2.99
  -7   0  -1    2.06    3.14
  -7   0   2 2452.07  140.34
  -7   0   2 2519.93  140.58
  -7   0  -2 2515.35  140.75
  -7   0  -2 2345.47  140.33
  -7   0  -3    0.29    2.41
  -7   0   3    0.85    1.97
  -7   0  -3    0.30    2.13
  -7   0   3   -1.11    2.11
  -7   0  -3    0.70    2.03
  -7   0   4   11.90    2.88
  -7   0  -4   17.82    3.29
  -7   0   5   -0.26    2.08
  -7   0  -5    0.80    2.22
  -7   0  -6 1056.14   62.45
  -7   0   6 1127.61   61.97
   7   0   6 1039.12   64.85
  -7   0   7   -0.22    1.35
  -7   0   7   -0.36    1.23
   7   0   7    0.46    2.79
   7   0   7    1.22    2.15
  -7   0  -7    0.50    1.74
  -7   0   8  142.00   10.93
  -7   0   8  214.13   11.45
   7   0   8  257.37   16.21
  -7   0  -8  179.06   11.80
   7   0   8  186.43   13.14
   7   0   9   -1.74    2.22
  -7   0   9    0.71    1.80
  -7   0   9    0.13    1.55
   7   0   9    0.53    2.87
  -7   0   9   -0.28    1.47
  -7   0  -9    0.18    1.84
  -7   0 -10   95.67    6.81
   7   0  10   97.06    8.24
  -7   0  10   72.23    6.09
  -7   0  10   98.77    6.41
  -7   0  10   80.14    6.35
   7   0  11    1.47    1.99
  -7   0  11   -0.14    1.53
  -7   0 -11   -0.17    1.67
  -7   0  11    0.43    1.74
   7   0  12    1.06    1.89
  -7   0 -12    0.81    1.77
  -7   0  12    2.20    1.83
   7   0  13   -0.96    1.70
  -7   0 -13    0.46    1.75
  -7   0  13   -0.16    1.85
  -7   0 -14   72.66    5.44
  -7   0  14   69.93    5.72
  -7   0  15   -1.04    2.04
  -7   0  16   87.28    6.79
  -7   0  16   60.52    5.07
  -7   0  17    1.73    1.45
  -8   0   0  178.68   14.16
  -8   0  -1    2.94    3.22
  -8   0  -2   34.70    5.08
  -8   0   2   26.10    4.69
  -8   0  -3    0.71    3.10
  -8   0   3    0.34    2.60
  -8   0   4    4.22    1.26
  -8   0   4    3.20    2.62
  -8   0  -4    5.65    3.03
   8   0   4    6.53    2.98
   8   0   5   -0.66    1.94
  -8   0   5    0.99    1.14
  -8   0  -5   -0.15    1.52
  -8   0   5    1.37    1.16
  -8   0  -5   -0.26    1.12
  -8   0   6   32.68    2.91
  -8   0   6   18.32    2.76
   8   0   6   25.77    4.21
  -8   0  -6   27.75    3.41
  -8   0  -6   33.32    2.67
   8   0   6   25.26    4.74
  -8   0   6   31.12    2.62
  -8   0   7   -0.50    1.41
  -8   0   7    1.27    1.53
  -8   0  -7   -0.19    1.93
  -8   0   7   -1.07    1.20
   8   0   7   -0.50    3.02
  -8   0  -8   30.25    3.86
   8   0   8   27.53    4.49
  -8   0   8   40.70    3.67
  -8   0   8   37.57    3.58
   8   0   9   -1.19    2.52
  -8   0  -9   -0.60    2.03
  -8   0   9   -0.44    1.70
   8   0  10   15.47    3.69
  -8   0 -10   19.13    3.03
  -8   0  10   20.01    2.80
   8   0  11   -1.62    2.40
  -8   0 -11    0.54    1.87
  -8   0  11    3.48    1.93
  -8   0  11    0.45    1.91
  -8   0 -12  349.87   19.67
  -8   0  12  336.18   19.53
  -8   0  12  304.04   19.16
  -8   0 -13   -0.92    1.81
  -8   0  13    2.14    3.28
  -8   0 -14  152.18   10.63
  -8   0  14  214.64   12.84
  -8   0  15    0.94    1.89
  -8   0 -15    0.41    1.26
  -8   0  15   -1.14    2.58
  -8   0  16   40.61    3.85
  -8   0  16   66.27    5.26
  -8   0  17    0.90    1.99
  -8   0  18    6.43    1.83
  -9   0   0    4.13    4.10
  -9   0   0    0.64    1.31
  -9   0   0   -0.95    1.72
  -9   0  -1    1.99    3.54
  -9   0   1    0.18    0.97
  -9   0  -1   -0.79    1.30
  -9   0   1   -0.47    1.28
  -9   0  -1   -1.18    1.50
   9   0  -2   48.55    6.79
  -9   0  -2   58.45    4.32
   9   0   2   54.00    7.43
  -9   0   2   50.61    4.17
  -9   0   2   39.70    6.14
  -9   0  -2   44.21    6.43
  -9   0   2   52.25    3.85
  -9   0   2   51.87    3.95
  -9   0  -2   54.67    4.31
   9   0  -2   44.40    5.26
   9   0  -3   -0.95    1.60
   9   0   3   -2.11    2.83
   9   0   3    0.97    2.96
   9   0  -3   -0.41    2.14
  -9   0   3    4.46    2.76
  -9   0  -3   -0.42    2.76
  -9   0   3   -0.67    1.09
  -9   0   3    0.32    1.34
  -9   0  -3    0.55    1.34
  -9   0  -3    0.28    1.45
  -9   0   3    0.53    0.97
   9   0   4   -1.85    2.46
  -9   0   4    1.04    1.19
   9   0   4    0.40    2.27
  -9   0   4    0.47    0.79
  -9   0   4    0.40    1.24
  -9   0  -4   -1.04    1.38
  -9   0  -5   -0.20    1.30
  -9   0   5    0.69    1.22
   9   0   5    1.95    2.45
  -9   0   5   -0.80    1.31
  -9   0   5    0.51    1.44
  -9   0   5   -0.15    0.80
  -9   0  -5   -0.68    1.55
  -9   0   6  192.15   11.11
  -9   0   6  159.61   11.06
   9   0   6  181.18   13.47
  -9   0  -6  191.96   11.83
  -9   0  -6  165.38   10.67
  -9   0   6  164.03   10.66
  -9   0   7   -1.28    1.88
  -9   0   7   -0.14    1.68
  -9   0   7   -0.47    2.25
  -9   0  -7    0.64    2.03
  -9   0  -7    1.21    1.39
  -9   0   7    0.85    1.39
  -9   0  -8   30.86    3.99
  -9   0   8   38.89    4.78
  -9   0   8   25.76    3.37
  -9   0   8   31.50    3.55
   9   0   9   -0.44    2.53
  -9   0   9    0.93    3.21
  -9   0  -9    1.52    2.40
  -9   0   9    0.96    2.01
  -9   0   9   -1.14    1.90
   9   0  10    0.90    2.48
  -9   0  10    0.32    3.18
  -9   0 -10   -1.20    2.20
  -9   0  10   -0.96    1.89
   9   0  11    0.43    2.29
  -9   0  11   -0.93    3.03
  -9   0 -11    1.81    1.88
  -9   0  11   -1.41    1.88
  -9   0 -12   37.10    3.87
  -9   0  12   35.58    3.54
  -9   0  12   36.65    3.77
  -9   0  13   -0.25    2.66
  -9   0 -13    0.86    1.65
  -9   0  13   -0.43    1.90
  -9   0  14   30.68    3.94
  -9   0 -14   18.62    2.48
  -9   0  15    0.18    2.12
  -9   0 -15   -0.77    1.15
  -9   0  16  110.37    7.77
  -9   0  17    0.54    1.59
 -10   0   0  263.49   15.82
  10   0   0  224.38   19.09
 -10   0   0  253.61   16.48
  10   0  -1    0.64    3.06
  10   0  -1   -2.53    2.69
  10   0   1    0.55    3.06
 -10   0   1    0.29    1.06
 -10   0  -1   -0.74    1.12
 -10   0  -1   -0.15    1.56
 -10   0   1   -0.27    1.48
 -10   0  -1    0.91    1.84
 -10   0  -2  111.60    7.34
 -10   0   2  115.34    7.45
  10   0  -2   95.72    9.03
  10   0   2  143.26   11.97
 -10   0  -2  120.96    8.00
 -10   0   2  113.17    7.63
 -10   0   2  117.28    7.90
 -10   0  -2  117.03    7.92
  10   0  -2  105.15   10.66
 -10   0   3    0.32    1.26
  10   0   3    0.50    3.12
 -10   0   3   -0.31    1.09
 -10   0  -3   -0.61    1.51
 -10   0  -3   -0.51    1.58
 -10   0   3    1.75    1.63
  10   0   4   15.08    4.16
 -10   0   4   10.83    1.57
 -10   0   4   15.27    2.16
 -10   0  -4   15.22    2.18
 -10   0   4   11.79    1.93
  10   0   5   -0.45    2.84
 -10   0   5    0.51    1.56
 -10   0   5   -0.13    1.50
 -10   0   5   -0.08    0.81
 -10   0   5   -1.23    1.53
 -10   0  -5    0.23    1.54
 -10   0   6   33.15    3.25
 -10   0   6   28.26    3.23
  10   0   6   21.93    4.64
 -10   0  -6   31.20    3.80
 -10   0   6   25.97    2.81
 -10   0  -6   28.21    2.92
 -10   0   7    1.56    1.93
 -10   0   7    0.51    2.44
  10   0   7   -0.46    2.33
 -10   0  -7   -2.10    1.58
 -10   0   7   -0.23    1.46
 -10   0  -7    0.23    2.67
 -10   0   8   26.51    3.51
 -10   0   8   30.64    3.63
 -10   0   8   39.68    4.32
 -10   0  -8   31.57    4.15
 -10   0   9   -0.33    2.04
 -10   0   9    0.17    1.97
 -10   0   9    0.77    2.56
  10   0   9    0.49    2.48
 -10   0  -9    2.90    2.42
 -10   0 -10   90.55    7.15
 -10   0  10   92.01    6.83
 -10   0  10   91.60    6.82
 -10   0  10   91.86    7.75
 -10   0  11   -0.30    1.86
 -10   0  11   -0.51    2.62
 -10   0 -11    1.21    1.93
 -10   0 -12   44.15    4.11
 -10   0  12   39.26    3.94
 -10   0  13    3.65    1.83
 -10   0  13    4.14    2.37
 -10   0 -13    1.37    1.57
 -10   0 -14  327.81   19.85
 -10   0  14  307.25   19.93
 -10   0  15   -0.13    1.62
 -10   0 -15    0.13    0.91
 -10   0  16    0.37    0.79
  11   0   0    1.02    2.61
 -11   0   0   -0.53    2.19
 -11   0   0    0.94    1.75
 -11   0   0    0.20    1.22
  11   0   1    1.18    3.26
  11   0  -1    0.41    2.11
 -11   0  -1    0.79    1.12
 -11   0   1    1.74    1.30
 -11   0  -1    0.79    1.75
 -11   0   1    0.45    1.53
 -11   0  -1   -0.34    2.14
 -11   0   2  229.35   13.65
  11   0   2  239.23   18.32
 -11   0  -2  221.14   14.14
 -11   0   2  238.39   13.97
 -11   0  -2  204.91   14.06
 -11   0   2  217.70   14.12
 -11   0  -3    2.26    1.83
 -11   0   3    1.79    1.84
  11   0   3    1.73    3.13
 -11   0   3    0.35    1.39
 -11   0   3   -0.46    1.31
 -11   0  -3    0.33    1.75
 -11   0   4   80.50    5.31
  11   0   4   83.03    8.95
 -11   0   4   57.10    4.65
 -11   0   4   67.92    5.17
 -11   0  -4   70.88    5.27
  11   0   5   -1.01    2.94
 -11   0   5    1.26    1.67
 -11   0   5   -0.09    0.85
 -11   0   5    0.36    1.61
 -11   0  -5    0.75    1.71
 -11   0   6  117.37    7.92
 -11   0   6  109.22    7.59
  11   0   6  107.78   10.46
 -11   0  -6  124.49    8.61
 -11   0  -6  108.01    7.46
 -11   0   6  103.84    7.35
 -11   0   7   -0.99    1.93
 -11   0   7   -1.43    1.80
  11   0   7    2.98    3.13
 -11   0  -7    0.70    2.30
 -11   0   8    5.94    2.16
 -11   0   8    5.04    2.18
  11   0   8    5.04    3.14
 -11   0  -8    4.84    2.83
 -11   0   9    1.08    1.96
 -11   0   9   -0.65    1.97
 -11   0  -9    2.96    2.41
 -11   0 -10   34.85    3.39
 -11   0  10   29.88    2.94
 -11   0  10   28.00    2.85
 -11   0  11   -0.40    1.67
 -11   0  11    2.03    1.71
 -11   0  11   -0.19    1.10
 -11   0 -11    1.68    1.78
 -11   0  12   13.71    2.25
 -11   0 -12   13.27    2.21
 -11   0 -13   -1.32    1.33
 -11   0 -14   69.40    4.69
 -12   0   0   15.62    3.26
 -12   0   0   14.53    2.46
 -12   0   0   12.36    1.88
  12   0   1    5.80    3.54
 -12   0   1    0.22    1.16
 -12   0  -1   -0.31    1.15
 -12   0   1    0.46    1.66
 -12   0  -1    1.27    1.70
 -12   0  -1    4.87    2.73
 -12   0   2  101.10    6.64
  12   0   2   72.54    9.83
 -12   0  -2   95.46    7.05
 -12   0   2  102.77    6.89
 -12   0   2   97.02    7.20
 -12   0  -2   87.54    7.09
 -12   0   3   -0.43    2.05
 -12   0  -3   -0.59    2.03
  12   0   3    2.52    3.48
 -12   0   3   -0.12    1.40
 -12   0   3   -0.86    1.38
 -12   0  -3   -0.49    1.82
 -12   0   4   48.86    4.06
  12   0   4   59.62    7.84
 -12   0  -4   49.91    4.52
 -12   0   4   48.26    3.71
 -12   0   4   37.71    3.88
 -12   0  -4   47.03    4.13
 -12   0  -5   -0.75    1.69
 -12   0   5   -1.07    1.58
 -12   0   5   -0.43    1.68
  12   0   5   -4.44    3.64
 -12   0   6  120.02    8.36
 -12   0  -7   -0.22    2.33
 -12   0   7   -1.38    1.85
 -12   0  -8  118.47    8.59
 -12   0   8  108.30    7.85
 -12   0  -9   -1.11    2.11
 -12   0   9    1.46    1.94
 -12   0 -10   26.62    3.11
 -12   0  10   18.80    2.59
 -12   0 -11    1.00    1.58
 -12   0 -12   10.76    1.75
 -12   0 -13   -0.43    1.06
 -13   0   0   -0.58    1.49
 -13   0   0   -0.75    2.54
 -13   0   0    0.23    0.58
 -13   0  -1    0.15    1.56
 -13   0   1    1.18    1.38
 -13   0   1    0.14    1.52
 -13   0  -1    0.54    2.48
 -13   0  -2   75.25    5.94
 -13   0   2   90.27    5.98
 -13   0   2   79.51    5.73
 -13   0   2   77.88    6.22
 -13   0  -2   75.25    6.21
 -13   0  -3    0.46    1.55
 -13   0   3    0.35    1.33
 -13   0   3   -1.22    1.94
 -13   0  -3    0.14    2.00
 -13   0   3    1.38    1.44
 -13   0  -4   38.92    3.71
 -13   0   4   29.71    3.23
 -13   0   5    1.31    1.72
 -13   0   6   20.67    2.65
 -13   0  -7   -0.58    2.10
 -13   0   7    0.86    1.57
 -13   0  -8  220.02   12.91
 -13   0   8  179.84   11.94
 -13   0  -9    2.68    1.99
 -13   0   9    2.28    1.46
 -13   0 -10    1.53    1.54
 -13   0 -11    0.63    1.21
 -13   0 -12  156.83    9.45
 -14   0   0  140.75    9.11
 -14   0   1    2.52    1.48
 -14   0  -1   -0.12    1.42
 -14   0   2    1.50    1.03
 -14   0  -2    5.58    1.68
 -14   0  -3    1.56    1.50
 -14   0   3    0.22    0.77
 -14   0  -4  178.65    5.64
 -14   0   4    0.11    0.79
 -14   0  -5    0.15    1.83
 -14   0   5    0.59    0.78
 -14   0   6    2.91    1.27
 -14   0   7    0.73    1.19
 -14   0   8   48.72    3.78
 -14   0  -8   69.53    4.75
 -14   0  -9   -0.30    1.42
 -14   0 -10    1.88    1.21
 -14   0 -11   -0.62    0.84
 -15   0   0    1.15    1.07
 -15   0  -1   -0.52    1.13
 -15   0   1    0.07    0.53
 -15   0  -2    0.55    1.22
 -15   0  -3    0.88    1.26
 -15   0  -4    2.30    1.47
 -15   0  -5    0.55    1.46
 -15   0  -6   11.27    1.98
 -15   0  -8   13.20    1.70
 -15   0  -9    0.51    0.83
 -16   0  -2    0.53    0.55
 -16   0  -3    0.87    0.90
 -16   0  -4   44.64    3.17
 -16   0  -5   -0.29    0.90
   0  -1   0    0.28    0.44
   0  -1  -1    0.58    0.40
   0   1  -1    0.05    0.48
   0   1  -1    0.21    0.36
   0   1  -2    0.80    0.61
   0   1  -2    0.28    0.57
   0   1   2    0.55    0.53
   0   1  -3    0.34    0.83
   0  -1   3   -0.09    1.16
   0   1   3    0.17    0.65
   0   1  -3   -0.05    0.71
   0   1   3    0.63    1.18
   0   1  -4    2.58    0.81
   0   1   4    0.99    0.82
   0   1  -4    0.21    0.74
   0   1  -4   -0.28    0.83
   0  -1   4    0.61    1.23
   0   1   4    0.97    1.21
   0  -1   5    0.11    0.95
   0   1  -5    0.35    0.90
   0   1   5    0.81    0.48
   0   1  -5    0.07    0.86
   0   1   5    1.31    1.05
   0   1   5    0.92    0.55
   0   1  -5   -0.15    0.44
   0   1   5   -0.56    1.69
   0  -1   6   -0.26    0.50
   0   1   6    1.27    1.07
   0   1   6   -0.45    2.03
   0  -1   6    1.63    1.60
   0   1  -6    0.42    0.95
   0   1   6    0.06    0.39
   0  -1   6    0.63    0.94
   0   1   7    0.40    1.06
   0  -1   7   -0.29    0.52
   0   1  -7    0.61    0.99
   0  -1   7   -0.66    1.59
   0   1   7   -0.51    1.96
   0  -1   7   -0.11    0.82
   0   1   7    0.14    0.38
   0   1   7    0.75    0.37
   0  -1   8    0.40    0.61
   0   1   8   -0.70    1.48
   0   1  -8   -0.10    1.09
   0   1   8    0.29    2.68
   0  -1   8   -1.49    2.07
   0  -1   8    0.11    0.84
   0   1   9   -0.15    0.97
   0   1   9   -0.97    2.49
   0  -1   9    0.87    1.88
   0  -1   9    0.21    0.70
   0  -1  10   -0.79    2.27
   0   1  10    0.37    2.36
   0   1  10   -0.15    0.90
   0  -1  11   -0.21    0.85
   0   1  11    1.40    1.13
   0   1  11   -1.68    2.93
   0  -1  11    0.98    2.39
   0  -1  12   -0.17    1.04
   0   1  12    0.44    1.24
   0  -1  12   -0.80    2.45
   0   1  12   -1.95    3.77
   0   1  13    0.38    1.46
   0  -1  13   -0.91    1.36
   0   1  13   -0.56    3.54
   0  -1  13   -1.44    3.03
   0  -1  14    1.67    1.51
   0   1  14    0.14    1.65
   0  -1  14    2.80    3.86
   0   1  15    0.46    1.80
   0  -1  15    0.54    1.51
   0  -1  15   -0.62    3.71
   0  -1  16    2.25    1.65
   0   1  16   -0.91    1.80
   0  -1  16   -1.31    4.23
   0   1  17   -1.06    1.64
   0  -1  17   -0.66    1.66
   0   1  18   -1.29    2.15
   0  -1  18    0.56    1.49
   0  -1  19   -1.31    1.17
   0   1 -20    0.41    1.43
   0  -1 -20    0.41    1.35
   0  -1 -21    0.69    1.03
  -1   1   0    0.24    1.06
   1  -1   0    0.56    0.66
   1   1   0    0.96    0.52
   1  -1   1  257.72   14.05
  -1   1   1  258.91   13.98
   1  -1  -1  240.15   13.48
  -1   1   1  212.94   13.55
   1  -1   1  221.78   13.80
   1   1  -1  238.12   13.67
   1   1  -1  233.29   13.43
  -1  -1   2 1594.71   89.40
   1  -1  -2 1552.24   89.00
  -1   1   2 1676.02   89.07
   1   1  -2 1532.75   89.30
  -1   1  -2 1518.43   89.53
  -1   1   2 1831.78   89.53
   1  -1   2 1723.27   89.57
  -1   1  -2 1636.22   89.44
   1  -1  -2 1601.99   89.52
   1   1   2 1475.04   89.50
  -1   1  -2 1498.98   89.25
  -1   1   2 1524.12   89.33
   1   1  -2 1576.23   88.97
   1   1  -3  686.87   39.80
  -1  -1   3  691.84   39.97
   1  -1   3  748.36   40.24
  -1   1  -3  598.94   40.04
  -1   1   3  761.85   39.86
  -1   1  -3  735.01   39.83
   1   1  -3  706.63   39.60
  -1   1  -3  710.85   39.82
   1   1   3  686.08   40.28
   1   1   3  709.42   40.20
  -1   1   3  668.89   39.91
  -1  -1   4 1195.67   71.07
   1   1  -4 1257.76   70.84
   1  -1   4 1344.13   71.32
  -1   1  -4 1251.90   70.77
   1  -1  -4 1259.42   70.72
  -1   1  -4 1270.42   70.74
  -1  -1  -4 1233.89   70.74
  -1   1   4 1226.03   70.72
  -1  -1   4 1219.69   70.70
   1  -1   4 1276.03   70.72
  -1   1   4 1281.87   70.76
   1   1   4 1294.57   71.79
  -1   1  -4 1272.96   70.98
   1   1  -4 1251.54   70.58
   1   1   4 1360.40   71.39
  -1   1   4 1209.21   71.11
   1   1  -5 1003.12   53.33
   1  -1   5 1035.63   53.77
  -1  -1   5  985.09   53.64
  -1   1   5  947.51   53.03
  -1  -1  -5  937.16   53.05
   1  -1  -5  918.98   53.01
  -1   1  -5  971.57   53.07
   1  -1   5  932.52   53.01
  -1  -1   5  912.52   52.98
   1   1  -5  898.57   53.12
   1   1   5  826.53   54.43
  -1   1  -5  873.99   53.55
   1   1   5 1080.91   53.95
  -1   1   5  945.23   53.74
   1   1  -6  642.29   33.31
   1  -1   6  686.53   33.71
  -1  -1   6  723.05   33.59
  -1   1  -6  627.51   32.63
  -1  -1  -6  574.80   32.62
   1   1  -6  539.92   32.57
  -1   1   6  621.31   32.61
   1  -1  -6  578.02   32.60
  -1  -1   6  551.26   32.54
   1   1  -6  494.97   32.56
   1  -1   6  558.80   32.61
   1   1   6  390.01   34.09
  -1   1  -6  611.29   33.54
   1   1  -6  668.21   33.06
   1  -1   6  629.54   34.05
   1   1   6  740.71   33.99
  -1   1   6  707.83   33.88
   1   1   7    3.65    1.00
  -1  -1   7    4.59    1.09
   1  -1   7    4.36    1.37
  -1   1  -7    5.17    1.45
   1   1   7    9.91    3.02
   1   1  -7    7.52    1.06
   1  -1   7    6.40    2.02
   1   1   7    5.44    1.43
   1  -1   7    4.68    1.11
  -1   1   7    5.62    1.32
   1   1   8  293.35   17.71
  -1  -1   8  304.88   17.74
   1  -1   8  292.45   18.16
   1  -1   8  318.08   19.00
   1   1   8  331.09   20.30
  -1   1  -8  314.90   18.23
  -1   1   8  311.48   18.19
   1   1   8  298.56   18.43
   1  -1   8  295.37   17.93
   1  -1   9  520.67   31.15
   1   1   9  506.17   30.53
   1  -1   9  583.21   32.35
   1   1   9  569.15   33.43
  -1   1  -9  562.06   31.23
  -1   1   9  519.90   30.95
   1   1   9  543.83   31.56
   1  -1   9  540.19   30.94
   1  -1  10    0.88    0.94
   1   1  10    1.84    1.33
   1  -1  10    2.77    1.00
   1  -1  10    5.82    2.39
   1   1  10    2.28    2.62
   1   1  11  193.51   13.28
   1  -1  11  210.89   12.12
  -1  -1  11  205.02   12.16
   1  -1  11  228.99   14.91
   1   1  11  219.80   15.74
  -1   1  11  202.91   12.49
   1   1  11  192.06   12.28
  -1  -1  12  386.41   22.80
   1  -1  12  394.42   22.73
   1  -1  12  457.72   26.44
   1   1  12  394.47   26.75
   1   1  12  372.87   22.90
  -1   1  12  369.07   23.04
  -1   1  12  419.75   23.01
  -1  -1  13  264.14   15.95
   1  -1  13  259.88   15.83
   1  -1  13  311.93   20.09
   1   1  13  271.49   20.24
  -1   1  13  254.06   16.16
  -1   1  13  278.37   16.08
   1   1  13  259.05   16.07
   1  -1  14  126.02    8.39
   1   1  14  117.65   12.52
   1  -1  14  127.45   12.32
   1   1  14  116.00    8.54
  -1   1  14  135.70    8.60
  -1   1  14  116.34    8.65
  -1  -1  14  138.13    8.62
  -1  -1  14  142.81    8.48
   1  -1  15   50.90    7.68
  -1  -1  15   44.69    3.66
   1   1  15   35.14    3.73
   1  -1  15   42.55    3.76
  -1   1  15   37.15    3.96
  -1   1  15   44.44    3.81
  -1  -1  15   45.87    3.98
   1  -1  16    4.92    1.81
  -1  -1  16    4.10    1.93
  -1   1  16    2.46    1.79
   1   1  16   -0.29    1.69
  -1  -1  16    4.36    1.46
   1   1  17   17.26    2.40
  -1   1  17   11.39    2.33
   1  -1  17   17.43    2.40
  -1  -1  17   21.42    2.61
  -1  -1  18   18.70    2.41
   1  -1  18   17.37    2.31
  -1   1  19   10.68    2.24
  -1  -1 -19    9.64    1.99
  -1  -1  19    7.66    1.46
   1  -1  19    6.24    1.32
  -1  -1 -20   12.32    1.87
  -1   1 -20   10.67    1.75
  -1  -1  20   15.74    2.02
   1   1 -21    0.82    1.11
   2  -1   0  712.37   43.99
  -2  -1   0  664.47   44.12
  -2   1   0  630.56   44.02
  -2   1   0  839.99   43.65
   2   1   0  945.79   43.99
   2  -1  -1   91.56    5.64
   2  -1   1   72.97    5.90
   2  -1   1   88.79    6.12
  -2   1  -1   82.57    6.04
  -2   1   1   94.73    6.15
   2  -1  -1   92.22    6.08
  -2  -1  -1   87.89    6.13
  -2   1   1   80.76    5.25
   2   1  -1   93.29    5.34
   2   1   1   75.65    5.72
   2  -1  -2 1059.70   59.97
   2   1  -2 1010.02   60.22
   2  -1  -2 1131.48   60.66
  -2   1  -2 1084.89   60.55
  -2  -1  -2 1088.59   60.59
   2  -1  -2 1127.49   60.62
   2  -1   2 1148.57   60.60
  -2   1  -2 1103.49   60.50
  -2   1   2 1104.57   60.54
   2  -1   2 1165.93   60.69
  -2   1   2 1152.95   60.60
  -2  -1   2 1109.16   60.54
  -2   1   2  980.05   59.92
  -2   1   2 1023.49   60.35
   2   1  -2 1016.50   59.80
  -2   1   3  747.80   39.39
  -2  -1  -3  686.70   39.35
   2  -1  -3  696.07   39.38
  -2   1  -3  714.79   39.37
   2  -1   3  748.53   39.53
   2  -1  -3  673.77   39.45
   2  -1   3  710.05   39.35
  -2   1   3  722.00   39.35
  -2  -1   3  690.22   39.33
  -2   1  -3  702.15   39.31
   2  -1  -3  652.77   38.71
   2   1  -3  656.35   39.17
   2   1   3  668.92   39.58
  -2   1   3  666.67   38.86
  -2   1   3  677.01   39.56
  -2   1  -3  715.77   39.31
   2  -1   4 2962.39  153.92
   2   1  -4 2723.04  153.35
   2  -1   4 2706.69  153.39
   2  -1  -4 2695.71  153.40
  -2  -1  -4 2631.11  153.39
  -2  -1   4 2595.33  153.33
  -2   1   4 2624.88  153.35
  -2   1  -4 2710.91  153.41
   2  -1   4 2696.63  153.53
   2  -1  -4 2712.72  153.57
  -2   1  -4 2677.29  153.64
   2   1   4 2965.21  154.37
   2   1  -4 2750.07  152.84
  -2   1   4 2761.17  154.18
   2   1   4 3133.36  153.98
   2   1  -5 1383.32   68.37
   2  -1   5 1383.79   69.02
  -2   1   5 1254.74   68.27
   2  -1  -5 1199.98   68.25
  -2  -1  -5 1232.64   68.30
   2  -1   5 1193.10   68.24
  -2  -1   5 1178.78   68.20
  -2   1  -5 1245.77   68.29
  -2   1   5 1042.65   69.39
  -2   1  -5 1057.38   68.68
   2  -1   5 1041.41   68.73
   2   1  -5 1129.50   67.81
   2   1   5 1365.72   70.11
  -2   1   5 1304.15   68.66
   2   1   5 1433.67   69.07
   2   1  -6  321.48   17.28
   2  -1   6  300.29   17.92
  -2   1  -6  304.86   17.20
   2  -1   6  287.26   17.18
  -2   1   6  322.81   17.29
   2  -1  -6  298.53   17.19
  -2  -1  -6  298.02   17.20
  -2  -1   6  279.95   17.10
  -2   1   6  193.87   18.30
  -2  -1   6  290.49   18.14
   2   1   6  192.92   18.45
  -2   1  -6  299.61   17.97
   2  -1   6  340.13   18.28
   2   1   6  337.32   18.15
  -2   1   6  314.44   17.70
   2   1  -7  216.79   14.04
   2  -1   7  229.10   14.74
   2   1   7  238.27   14.97
   2   1   7  238.90   13.97
   2   1  -7  240.40   13.85
   2  -1   7  274.59   15.29
   2   1   7  203.90   16.08
  -2  -1   7  258.60   15.30
  -2   1   7  243.67   16.27
  -2   1  -7  253.68   14.85
  -2   1   7  255.62   14.44
   2   1   7  243.66   14.94
   2  -1   8   11.30    1.97
   2   1   8   12.73    1.92
   2  -1   8   11.59    2.52
  -2   1  -8   15.72    2.23
  -2  -1   8   15.00    2.61
   2   1   8   14.60    3.49
  -2   1   8   11.35    3.18
   2  -1   8    7.72    1.82
   2   1   8   11.88    2.07
   2   1   9  396.86   22.62
   2  -1   9  353.26   22.85
  -2   1   9  391.44   24.81
   2   1   9  423.35   25.39
   2  -1   9  398.83   23.76
  -2   1  -9  364.75   22.81
  -2  -1   9  408.83   23.75
   2  -1   9  367.56   22.67
   2   1   9  367.55   23.06
   2  -1  10  139.60    9.63
   2  -1  10  141.18    9.29
   2   1  10  136.96    9.78
   2  -1  10  150.46   10.63
   2   1  10  149.73   11.86
  -2   1  10  141.81   11.40
  -2  -1  10  149.27   10.59
  -2   1 -10  123.69    9.30
   2   1  11   26.67    3.61
   2   1  11   31.68    2.75
  -2   1  11   30.37    3.03
  -2   1  11   38.76    2.98
  -2  -1  11   34.50    4.63
   2  -1  11   37.70    4.88
   2   1  11   35.83    5.46
  -2   1  11   37.24    5.43
   2  -1  11   33.66    2.58
  -2   1  12    5.28    1.57
   2  -1  12    6.37    3.30
  -2   1  12    1.01    3.49
  -2  -1  12    5.72    3.08
   2   1  12    6.39    4.05
   2  -1  12    5.17    1.25
   2   1  12    4.99    1.35
  -2   1  12    5.17    1.64
  -2   1  13    5.55    1.72
  -2  -1  13    6.84    3.54
   2   1  13    7.23    4.30
  -2   1  13    7.57    3.67
   2  -1  13    5.67    3.44
   2  -1  13    3.73    1.38
  -2   1  13    4.71    1.77
   2   1  13    6.70    1.65
  -2  -1  14  475.03   27.65
  -2   1  14  435.78   27.74
  -2  -1  14  516.68   27.58
  -2   1  14  474.19   27.62
   2   1  14  441.82   27.54
   2  -1  14  522.56   32.50
  -2  -1  14  470.94   31.67
  -2   1  14  453.24   32.05
   2  -1  14  461.79   27.37
   2  -1  15   55.43    8.10
  -2  -1  15   54.02    7.82
   2   1  15   49.28    4.59
  -2   1  15   58.37    4.76
  -2  -1  15   62.31    4.94
  -2   1  15   56.25    4.87
   2  -1  15   57.74    4.60
  -2  -1  15   68.31    4.71
  -2  -1  16   81.67    6.14
   2   1  16   68.71    5.76
  -2   1  16   88.83    6.01
   2  -1  16   85.42    5.95
  -2   1  16   72.87    5.99
  -2  -1  16   84.58    5.75
  -2  -1  17    1.36    1.72
   2  -1  17    5.01    1.76
  -2  -1  17    3.91    1.46
  -2  -1  18   55.89    4.57
   2  -1  18   57.32    4.52
  -2  -1 -18   64.35    5.19
  -2   1 -19   70.29    5.65
  -2  -1 -19   80.76    5.96
  -2  -1 -20   17.12    1.79
   2  -1 -20   21.11    2.08
  -2   1  20   21.36    1.98
  -3  -1   0    0.31    2.05
   3  -1   0    1.50    1.99
  -3   1   0    0.44    1.02
   3   1  -1  736.86   39.45
   3   1   1  631.15   39.76
  -3   1  -1  669.31   39.95
   3  -1   1  682.68   40.07
  -3  -1  -1  723.55   40.16
   3  -1  -1  721.71   40.24
  -3  -1  -1  680.09   40.06
  -3   1   1  682.45   39.19
  -3   1  -1  777.55   39.50
   3  -1  -1  617.29   39.67
   3  -1   1  638.16   39.92
   3   1  -2  462.24   25.35
   3  -1  -2  491.99   26.46
   3  -1  -2  511.93   26.50
  -3   1  -2  458.34   26.17
  -3  -1   2  477.30   26.24
  -3   1   2  476.06   26.19
   3  -1   2  513.90   26.39
   3  -1   2  476.33   26.31
  -3  -1  -2  474.44   26.30
   3  -1  -2  439.32   25.76
   3  -1   2  438.14   26.31
   3   1  -3 3058.66  176.19
   3   1   3 3339.53  177.30
  -3  -1  -3 3170.70  177.12
   3  -1  -3 3172.93  177.25
   3  -1  -3 3313.22  177.23
   3  -1   3 3228.92  177.14
   3  -1   3 3277.64  177.24
  -3  -1   3 3023.50  177.02
  -3   1  -3 3165.15  177.06
  -3   1   3 3103.64  177.01
  -3   1   3 3186.06  176.25
  -3   1   3 3034.82  177.02
  -3   1  -3 3048.17  177.03
   3   1  -3 3205.11  176.87
   3  -1  -3 3132.59  176.51
   3  -1  -4    2.57    1.16
  -3  -1  -4    1.62    1.18
   3  -1   4    3.88    1.13
  -3   1  -4    2.54    1.28
   3  -1  -4    3.01    1.41
   3  -1   4    1.94    1.36
  -3  -1   4    3.87    1.24
  -3   1   4    3.51    1.17
   3  -1   4    4.06    1.32
  -3   1   4    1.10    1.42
   3   1   4    4.77    1.66
   3  -1  -4    3.27    0.66
   3  -1   4    2.81    1.53
  -3   1  -4    2.28    1.44
  -3   1   4    2.86    0.39
   3   1  -4    3.84    1.06
   3   1   5   32.25    3.04
  -3   1   5   34.06    2.78
   3  -1   5   37.97    3.16
  -3  -1  -5   27.39    2.69
  -3  -1   5   27.86    2.60
   3  -1  -5   28.00    2.65
   3  -1   5   27.13    2.68
  -3   1  -5   34.93    2.80
   3  -1  -5   31.58    3.04
   3  -1   5   37.63    3.15
   3   1   5   35.95    4.04
  -3   1   5   33.84    3.88
  -3   1  -5   26.95    3.15
  -3  -1   5   25.17    2.96
   3  -1   5   29.74    3.21
   3   1  -5   32.56    2.57
   3   1   6   41.70    3.70
   3  -1   6   42.74    3.55
   3  -1  -6   32.55    3.04
   3   1  -6   40.00    3.24
  -3   1  -6   41.56    3.17
  -3   1   6   42.47    3.25
  -3  -1   6   34.40    2.97
   3  -1   6   34.94    3.06
  -3  -1  -6   41.94    3.22
   3  -1  -6   42.33    3.50
   3  -1   6   47.30    3.75
  -3  -1   6   40.89    3.76
  -3   1  -6   41.75    3.73
   3   1   6   39.36    4.97
   3  -1   6   38.79    3.75
   3   1  -6   39.30    2.89
   3   1   7  649.85   37.11
   3  -1   7  616.07   36.29
   3   1  -7  620.97   36.31
  -3  -1   7  611.71   36.13
  -3  -1  -7  612.44   36.18
  -3   1   7  779.11   36.69
  -3   1  -7  627.13   36.19
   3  -1   7  645.98   37.22
  -3  -1   7  677.66   37.22
  -3   1  -7  655.61   37.02
  -3   1   7  551.01   38.21
   3  -1   7  695.36   37.22
   3   1   8   17.09    2.80
   3  -1   8   15.76    2.47
   3  -1   8   16.73    2.59
   3   1   8   11.63    3.90
  -3   1  -8   19.67    2.72
  -3  -1   8   15.82    2.55
  -3   1   8   16.90    3.81
   3  -1   8   13.07    2.24
   3   1   8   15.56    2.46
   3   1   9  226.49   14.10
   3  -1   9  224.31   14.31
   3  -1   9  207.29   13.98
   3   1   9  216.94   14.37
  -3   1  -9  206.57   14.03
   3   1   9  250.59   17.01
  -3  -1   9  224.31   14.72
  -3   1   9  214.50   15.90
   3  -1   9  225.64   14.76
   3   1  10  164.89   11.44
   3  -1  10  151.23   10.81
  -3   1  10  194.79   10.56
  -3   1  10  163.98   10.40
  -3   1  10  168.30   10.08
   3  -1  10  156.88   11.21
   3   1  10  152.67   10.64
  -3  -1  10  149.85    9.80
  -3   1  10  178.31   13.37
   3   1  10  199.56   14.41
   3  -1  10  162.21   12.05
  -3  -1  10  161.61   11.84
  -3   1 -10  160.37   11.00
   3   1  11  231.46   15.12
   3  -1  11  198.51   14.22
   3  -1  11  223.74   13.25
  -3  -1  11  210.52   13.42
  -3   1  11  231.18   17.15
  -3  -1  11  240.02   16.18
   3  -1  11  245.46   16.42
   3   1  11  255.65   17.97
  -3  -1  11  264.43   14.00
  -3   1  11  227.45   13.65
   3   1  11  215.59   13.48
   3   1  12    4.84    1.91
  -3   1  12    4.64    1.51
   3  -1  12    3.63    3.21
  -3  -1  12    2.12    2.83
  -3   1  12    4.83    3.62
   3   1  12    5.18    3.62
   3   1  12    2.89    1.40
  -3  -1  12    3.81    1.33
   3  -1  12    4.49    1.16
  -3  -1  13  174.52   11.13
  -3   1  13  179.12   11.19
   3   1  13  166.50   11.01
  -3  -1  13  186.17   14.60
   3  -1  13  199.36   15.35
  -3   1  13  185.75   15.38
   3  -1  13  174.78   10.81
  -3   1  14   66.63    5.14
  -3  -1  14   72.62    5.07
   3   1  14   52.97    4.74
  -3  -1  14   63.07    8.08
   3  -1  14   48.49    7.99
   3  -1  14   66.30    4.76
  -3   1  15    5.15    2.06
  -3  -1  15    5.04    1.81
  -3  -1  15    5.03    3.85
   3  -1  15   10.94    4.72
   3  -1  15    6.99    1.76
  -3   1  15    1.89    1.84
   3   1  15    1.33    1.60
  -3  -1  16    1.33    1.52
  -3   1  16    1.11    1.69
   3   1  16    0.84    1.51
   3  -1  16    0.90    1.58
  -3   1  16    0.29    1.73
  -3   1  17   49.88    4.17
  -3  -1  17   50.03    4.04
   3  -1  17   51.64    4.13
  -3  -1 -17   57.16    4.84
  -3  -1  18   11.77    1.78
   3  -1  18   12.91    1.85
  -3   1 -18   16.30    2.31
  -3  -1 -18   16.46    2.49
  -3  -1 -19    3.49    1.52
  -3   1 -19    0.28    0.63
  -3   1  20   32.20    2.22
  -3  -1  20   27.87    2.22
  -4  -1   0  758.44   40.80
  -4   1   0  707.03   40.52
  -4   1   0  751.85   39.96
  -4  -1  -1  608.61   32.34
  -4  -1  -1  543.85   32.05
  -4   1  -1  553.75   32.00
  -4   1  -1  522.47   31.51
  -4   1   1  507.37   31.16
   4  -1   2   42.84    4.45
   4  -1  -2   51.47    4.28
  -4   1  -2   53.49    4.54
  -4  -1   2   53.97    4.62
  -4  -1  -2   59.87    4.86
  -4   1   2   51.03    4.53
  -4  -1   2   48.06    4.24
  -4  -1  -2   52.84    4.65
   4  -1   2   58.59    3.57
  -4   1   2   46.63    3.65
   4   1  -2   46.29    3.65
   4  -1  -3  371.51   23.05
   4   1  -3  427.60   23.37
  -4  -1   3  397.52   23.56
  -4  -1  -3  410.55   23.67
  -4   1  -3  399.19   23.56
  -4   1   3  395.74   23.50
  -4   1   3  353.72   22.48
   4  -1   3  484.71   23.09
   4   1   3  388.63   23.61
   4   1  -3  381.81   22.57
   4   1  -4  563.02   31.16
   4  -1  -4  531.12   30.63
  -4   1  -4  543.68   31.35
  -4  -1  -4  538.06   31.39
  -4   1   4  544.65   31.30
  -4  -1   4  528.27   31.29
  -4   1   4  552.90   31.58
   4  -1   4  654.85   31.22
  -4   1   4  505.72   30.07
  -4   1  -4  524.04   31.50
  -4  -1   4  549.99   31.15
   4   1  -4  542.86   30.30
  -4   1   5  938.94   52.49
  -4   1  -5  935.95   52.51
  -4  -1   5  912.20   52.42
  -4  -1  -5  953.87   52.60
   4  -1  -5  807.74   51.53
   4  -1  -5  891.06   51.55
   4  -1   5  951.41   53.18
   4   1  -5  888.48   52.20
  -4   1   5 1000.65   53.61
   4  -1   5 1108.91   52.73
  -4  -1   5 1041.41   52.71
  -4   1  -5  948.78   52.87
   4  -1   6  229.61   14.67
  -4   1  -6  219.87   13.86
  -4  -1   6  217.39   13.79
  -4  -1  -6  212.66   13.86
  -4   1   6  225.28   14.00
  -4   1   6  196.73   15.27
   4  -1   6  252.10   14.30
  -4  -1   6  231.11   14.17
   4   1   6  259.64   16.05
  -4   1  -6  229.36   14.36
   4   1   6  216.54   14.25
   4  -1   7   85.75    6.73
  -4  -1   7   77.46    5.68
  -4  -1  -7   78.08    5.76
  -4   1   7   98.39    6.31
  -4   1  -7   79.14    5.77
   4  -1   7   90.35    6.48
  -4   1  -7   75.52    6.32
   4   1   7   77.64    8.12
  -4   1   7   60.05    7.31
  -4  -1   7   84.50    6.32
   4   1   7   80.80    6.31
   4  -1   8  200.98   12.70
   4   1   8  189.97   13.15
   4   1   8  137.49   13.81
  -4   1   8  188.43   14.05
  -4  -1   8  169.26   12.04
   4  -1   8  192.34   12.46
  -4   1  -8  175.49   12.07
   4   1   8  185.64   12.24
   4   1   9  378.38   22.40
   4  -1   9  372.05   22.39
   4   1   9  337.53   21.99
   4  -1   9  323.07   21.69
   4   1   9  392.76   25.28
   4  -1   9  391.33   22.68
  -4   1   9  377.85   24.34
  -4   1  -9  314.84   21.63
  -4  -1   9  342.53   22.11
   4   1  10  180.77   12.86
   4  -1  10  164.52   12.21
  -4   1  10  221.34   11.82
  -4   1  10  181.51   11.74
  -4  -1  10  197.03   11.59
  -4   1  10  185.95   11.38
   4  -1  10  176.96   12.81
   4   1  10  161.74   12.09
  -4  -1  10  166.88   11.07
   4  -1  10  203.29   13.72
  -4   1  10  210.76   15.22
  -4  -1  10  197.05   13.41
   4   1  10  227.60   16.15
  -4   1 -10  168.13   12.37
   4   1  11  202.90   14.59
   4  -1  11  174.49   13.70
  -4  -1  11  207.79   12.93
   4  -1  11  203.43   12.60
  -4  -1  11  231.21   15.70
  -4   1  11  225.00   16.87
   4  -1  11  266.37   16.62
   4   1  11  240.77   17.59
  -4   1  11  224.10   13.18
  -4   1  11  211.97   13.44
  -4  -1  11  241.41   13.37
   4   1  12   33.94    4.56
   4  -1  12   34.99    4.05
  -4  -1  12   49.57    3.92
  -4  -1  12   44.29    3.68
  -4   1  12   50.90    4.01
  -4   1  12   41.58    3.94
  -4  -1  12   46.17    5.96
  -4   1  12   43.09    6.85
   4  -1  12   47.66    6.66
   4  -1  12   43.63    3.31
  -4  -1  13   95.47    7.03
  -4   1  13  101.70    7.15
  -4   1  13   91.16    7.13
  -4  -1  13  118.01    7.25
   4  -1  13  102.45   10.86
  -4  -1  13   87.65    9.82
   4  -1  13  103.20    6.70
  -4   1  14   22.44    2.91
   4  -1  14   23.44    2.46
  -4  -1  14   23.55    2.85
  -4  -1  14   26.32    2.88
  -4   1  14   14.38    2.60
   4  -1  14   21.39    5.58
  -4   1  15   23.83    3.15
  -4  -1  15   27.45    2.98
  -4  -1  15   23.75    3.07
   4  -1  15   27.96    2.86
  -4  -1 -15   21.06    3.11
   4  -1  15   19.38    5.62
  -4  -1  15   21.36    5.31
  -4  -1 -16  125.44    8.95
   4  -1  16  135.42    8.51
  -4  -1  16  127.07    8.45
  -4  -1  16  115.39    8.58
  -4   1  16  133.42    8.70
  -4  -1 -17   14.98    2.33
   4  -1  17    9.14    1.68
  -4  -1  17   13.60    2.12
  -4   1  17   10.11    1.96
  -4  -1  17   10.78    1.82
  -4  -1  18   26.55    2.55
  -4  -1 -18   25.46    2.97
  -4   1  19   26.37    3.11
  -4  -1  19   22.57    3.00
   4  -1 -20   24.73    2.44
  -4  -1  20   25.23    2.41
  -4   1  20   23.96    2.38
  -5   1   0    1.15    2.15
  -5  -1   0    0.45    1.96
  -5  -1   0   -0.75    2.04
  -5   1   0    0.31    1.49
  -5   1  -1   77.52    6.44
  -5  -1  -1   80.61    6.67
  -5  -1  -1   76.50    6.53
  -5   1   1   78.78    5.49
  -5  -1   1   74.51    4.50
  -5   1  -1   60.35    5.71
   5  -1  -2  449.51   23.65
   5  -1   2  365.81   23.54
  -5   1  -2  397.53   23.48
  -5  -1   2  346.73   23.01
  -5  -1  -2  428.82   23.82
  -5  -1   2  413.75   23.64
  -5   1   2  418.59   23.55
  -5  -1  -2  381.63   23.48
  -5  -1   2  349.42   21.92
  -5   1  -2  389.25   23.22
  -5   1   2  377.55   22.12
   5   1  -2  367.84   22.48
   5  -1  -3  210.31   13.97
   5  -1   3  186.22   14.32
  -5   1   3  228.93   14.36
  -5   1  -3  227.35   14.42
  -5  -1  -3  234.26   14.61
  -5  -1   3  238.52   14.54
  -5   1   3  215.02   12.98
  -5  -1   3  235.47   13.46
   5  -1   3  229.84   13.15
   5   1  -3  218.03   13.28
   5   1   3  229.76   14.38
   5  -1  -4  971.67   53.95
  -5  -1   4  945.30   54.57
  -5   1   4  970.81   54.56
  -5  -1  -4  984.45   54.74
  -5   1  -4  972.96   54.65
   5  -1   4  796.95   53.75
  -5  -1   4 1061.27   54.12
   5   1   4  931.86   54.64
   5   1  -4  941.30   53.37
  -5  -1   5  278.86   17.20
  -5  -1  -5  284.99   17.33
  -5   1   5  293.32   17.31
  -5   1  -5  284.68   17.29
   5  -1   5  286.45   17.92
   5  -1  -5  265.38   16.26
  -5  -1   5  296.89   17.00
  -5   1  -5  311.36   17.65
   5  -1   5  228.04   16.86
   5  -1   6  267.15   17.23
  -5  -1   6  254.60   16.30
  -5   1  -6  257.26   16.39
  -5  -1  -6  266.48   16.45
  -5   1   6  263.17   16.51
   5  -1   6  272.16   16.70
  -5   1  -6  272.40   16.75
  -5  -1   6  269.67   16.36
  -5   1   6  270.71   17.69
   5   1   6  236.33   16.47
   5  -1   7  124.75    8.88
  -5  -1   7   98.98    7.53
  -5  -1  -7  104.64    7.70
  -5   1  -7  110.61    7.70
  -5   1   7  126.24    8.23
  -5  -1   7  106.43    7.86
  -5   1   7   82.88    8.94
  -5   1  -7  106.46    8.11
   5  -1   7  121.63    8.49
   5   1   7   97.89    7.95
   5   1   8  358.71   22.24
   5  -1   8  367.54   21.34
   5   1   8  304.98   20.24
   5  -1   8  364.53   21.06
  -5   1  -8  311.36   20.26
  -5  -1   8  319.95   20.28
   5   1   9   15.11    3.02
   5  -1   9   10.68    2.66
  -5  -1   9   20.53    2.34
  -5   1   9   18.08    2.43
  -5   1   9   18.30    2.23
   5   1   9   20.35    3.78
   5  -1   9   19.90    3.55
  -5   1   9   13.27    2.39
  -5   1  -9   17.39    3.00
  -5  -1   9   16.43    3.03
  -5   1   9   20.96    4.71
   5  -1   9   23.73    3.80
   5  -1  10  137.19   10.44
   5   1  10  150.84   11.06
  -5  -1  10  134.81    9.35
  -5   1  10  165.74    9.69
  -5   1  10  148.61    9.35
  -5  -1  10  137.90    9.10
  -5   1  10  135.08    9.58
   5  -1  10  154.95   11.43
   5   1  10  134.42   10.62
  -5  -1 -10  146.41    9.47
  -5  -1  10  130.56   10.88
  -5   1  10  161.55   13.24
   5  -1  10  182.43   12.48
   5   1  11    8.89    2.70
   5  -1  11    4.07    1.92
  -5   1  11    7.94    2.10
  -5  -1  11    5.27    1.81
  -5   1  11   11.27    2.03
  -5   1  11    4.13    1.77
  -5  -1  11    8.22    1.66
  -5  -1  11    7.47    3.04
  -5   1  11    8.79    3.98
  -5  -1 -11    8.60    1.77
   5  -1  11    9.89    3.53
  -5   1  12  620.03   33.46
  -5   1  12  511.42   33.30
  -5  -1  12  573.64   33.25
  -5  -1  12  603.37   33.31
  -5  -1 -12  585.78   34.03
   5   1  12  542.03   35.01
   5  -1  12  483.14   34.01
  -5  -1  12  596.80   36.63
   5   1  13    0.92    1.64
  -5   1  13    4.92    2.08
  -5  -1  13    7.02    1.99
  -5  -1  13    5.49    1.84
  -5  -1 -13    1.75    2.34
  -5  -1  13    5.18    1.84
  -5   1  13    3.54    1.79
   5  -1  13    7.51    4.32
  -5  -1  13    8.04    3.56
  -5   1  14   28.12    3.39
  -5   1  14   23.20    2.96
  -5  -1  14   30.75    3.33
  -5  -1  14   32.25    3.29
  -5  -1 -14   27.74    3.45
  -5  -1  14   27.29    5.75
  -5  -1  15    2.22    1.76
  -5   1  15    0.31    1.97
  -5   1 -15    1.03    1.08
  -5  -1 -15    1.40    1.68
  -5  -1  15    1.53    1.80
  -5   1 -15    1.58    1.42
  -5  -1  16   20.27    2.38
  -5  -1  16   25.11    2.53
  -5   1  16   24.31    2.68
  -5  -1 -16   22.63    2.67
  -5  -1  17   19.89    2.11
  -5   1  17   20.74    2.26
  -5   1  18   39.83    3.91
  -5  -1  18   18.54    2.18
   5  -1 -19   13.35    2.15
  -5   1  19   15.56    2.49
  -5  -1  19   14.24    2.38
   5   1 -20   16.47    2.06
  -5  -1  20   13.69    1.64
  -5   1  20   11.33    1.55
  -6   1   0  138.48   10.39
  -6  -1   0  106.30    9.77
  -6  -1   0  135.95   10.43
   6  -1   0  127.95   10.36
  -6   1   0  139.77    9.01
   6  -1   1  112.40    8.88
   6  -1  -1  112.33    8.90
  -6   1  -1   95.95    8.38
  -6  -1  -1  111.30    8.86
  -6  -1  -1   88.96    8.28
  -6   1  -1   93.43    7.55
  -6   1   1  109.14    7.08
   6   1  -1  103.84    7.80
   6  -1  -2   39.90    4.57
   6  -1   2   31.03    4.43
  -6   1   2   41.26    4.79
  -6  -1  -2   44.78    4.86
  -6   1  -2   42.60    4.86
  -6  -1  -2   41.69    4.88
  -6  -1   2   31.36    4.21
  -6  -1   2   44.60    4.70
  -6   1  -2   38.74    4.23
  -6   1   2   39.66    3.11
   6   1  -2   40.43    3.63
   6   1   2   38.95    4.45
   6  -1  -3  327.05   19.63
   6  -1   3  291.59   19.90
  -6   1  -3  332.27   20.00
  -6   1   3  348.74   20.02
  -6  -1  -3  329.87   20.07
  -6  -1   3  332.96   20.00
  -6   1   3  292.40   18.11
  -6   1  -3  342.72   19.85
  -6  -1   3  311.14   18.27
   6   1   3  326.40   19.91
   6   1  -3  291.33   18.50
   6  -1  -4  576.88   30.77
  -6   1   4  543.75   31.32
  -6  -1  -4  565.26   31.56
  -6  -1   4  519.98   31.28
  -6   1  -4  577.13   31.54
   6   1  -4  516.66   29.89
   6   1   4  560.84   31.47
   6  -1  -5    2.38    1.07
  -6  -1  -5    0.88    1.63
  -6   1   5    0.64    1.89
  -6   1  -5    0.65    1.89
  -6  -1   5    0.84    1.65
  -6  -1   5    1.01    1.24
   6   1   5    2.19    1.67
  -6  -1   6    1.90    1.65
  -6   1   6    0.23    1.81
  -6   1  -6    2.88    2.00
  -6  -1  -6    1.56    1.75
   6  -1   6    2.04    2.23
  -6   1  -6    2.03    2.17
  -6  -1   6    4.03    1.65
   6  -1   7   78.85    6.74
   6   1   7   60.32    5.76
  -6   1   7   67.63    5.92
  -6   1  -7   55.10    5.37
  -6  -1   7   68.21    5.76
  -6   1  -7   53.89    5.55
  -6   1   8   21.25    2.40
  -6   1   8   12.85    2.28
  -6  -1   8   13.39    1.91
   6   1   8   17.54    4.59
   6  -1   8   13.35    3.44
   6   1   8   14.80    2.72
  -6   1  -8   14.19    2.86
  -6  -1   8   13.48    2.80
  -6  -1  -8   14.52    2.34
   6   1   9    1.56    2.10
   6  -1   9    1.53    2.20
  -6  -1   9    0.70    1.40
   6   1   9    3.66    3.04
   6  -1   9   -2.13    2.56
  -6  -1   9    0.25    1.36
  -6   1   9    0.43    1.50
  -6  -1   9    0.32    2.17
  -6  -1  -9    0.47    1.50
  -6   1  -9   -0.82    2.12
   6  -1  10   10.28    2.70
   6   1  10    8.98    2.83
   6   1  10    9.53    2.92
   6  -1  10   10.68    3.27
  -6  -1  10    4.49    1.89
  -6  -1  10    9.75    1.89
  -6   1  10    4.18    1.80
  -6  -1 -10    8.29    1.98
  -6  -1  10    6.32    2.74
   6   1  11   28.86    4.48
   6  -1  11   26.83    3.98
  -6  -1  11   29.92    3.21
  -6   1  11   36.75    3.58
  -6   1  11   26.62    3.16
  -6  -1  11   30.95    3.23
  -6   1  11   34.37    3.41
  -6  -1 -11   31.77    3.84
  -6  -1 -11   38.22    3.45
  -6  -1  11   25.93    4.65
   6  -1  12    3.69    1.92
   6   1  12    3.24    2.17
  -6  -1  12    2.84    1.84
  -6  -1  12    3.82    1.92
  -6   1  12    2.12    1.92
  -6  -1 -12    1.88    1.82
  -6  -1  12    4.01    1.84
  -6  -1  12    1.46    2.64
  -6  -1 -12    5.59    1.80
   6   1  13    0.33    1.92
  -6  -1  13    1.95    1.72
  -6   1  13    4.42    2.14
  -6  -1  13    0.58    1.92
  -6  -1 -13    1.76    1.97
  -6  -1  13    1.60    1.66
  -6  -1  13    1.59    3.19
  -6   1 -14  115.48    7.26
  -6  -1 -14   89.83    7.16
  -6   1  14  103.32    7.32
  -6  -1  14   79.74    6.74
  -6  -1  14  112.67    7.28
  -6   1 -15   23.75    2.42
  -6   1  15   21.58    2.83
  -6  -1  15   21.47    2.38
  -6  -1  15   28.79    2.80
  -6   1  16   10.97    3.47
  -6   1  16    6.88    2.16
  -6  -1  16    6.24    1.99
  -6   1  17    3.61    2.59
  -6   1  17    1.19    1.52
  -6  -1  17    2.82    1.47
  -6   1  18   13.48    2.76
  -6  -1  18    4.10    1.29
  -6   1  19    4.21    1.74
  -6  -1  19    8.37    1.82
   6  -1 -19    5.01    1.59
   7   1   0   -0.30    2.19
  -7  -1   0    0.70    3.22
  -7  -1   0    1.12    2.72
  -7   1   0    0.70    2.99
  -7   1   0    1.88    1.55
   7  -1   0    0.84    3.06
   7   1  -1   85.66    7.04
   7   1   1   75.12    7.44
  -7   1  -1   90.24    8.11
  -7  -1  -1   82.34    7.99
  -7  -1  -1   96.72    8.30
  -7   1   1   87.31    6.08
  -7   1  -1   79.91    6.67
   7  -1   1   75.27    8.03
   7  -1  -1   92.21    8.42
   7   1   2    0.90    2.42
   7   1  -2    0.19    1.19
  -7   1   2    0.62    2.48
  -7  -1  -2    0.68    2.36
  -7  -1   2    0.64    2.26
  -7   1  -2    0.63    2.57
  -7   1  -2    0.94    1.94
  -7   1   2    0.62    0.90
   7  -1  -2    3.37    2.40
   7  -1   2    3.12    2.79
   7   1   3  444.84   24.61
   7   1  -3  360.36   22.60
  -7   1   3  380.69   24.12
  -7  -1   3  387.83   24.21
  -7   1  -3  363.37   24.07
  -7  -1  -3  393.78   24.42
  -7   1  -3  374.09   23.79
   7  -1  -3  397.89   23.98
   7  -1   3  359.81   24.31
   7   1   4  137.25    9.64
  -7  -1   4  125.66    9.37
  -7   1   4  114.88    9.23
  -7  -1  -4  117.98    9.36
  -7   1  -4  119.35    9.36
  -7   1  -4  119.99    9.22
   7  -1   4  118.28    9.51
   7  -1  -4  117.67    8.60
  -7  -1   5   53.84    5.19
  -7  -1  -5   46.34    4.98
  -7   1  -5   45.98    5.06
  -7   1   5   51.11    5.09
   7   1   5   45.73    4.98
  -7   1  -6   28.83    4.05
  -7   1   6   31.76    4.11
  -7  -1  -6   35.73    4.25
  -7  -1   6   29.03    3.85
  -7  -1  -6   35.21    3.40
   7  -1   6   30.60    4.43
   7   1   7   72.60    8.48
   7  -1   7   77.13    7.31
  -7   1  -7   58.67    5.91
  -7  -1   7   49.56    5.76
  -7  -1   7   67.26    4.58
  -7   1   7   55.41    4.92
  -7   1   7   63.96    4.90
  -7  -1  -7   65.38    5.28
  -7   1  -7   68.05    6.08
  -7   1   7   64.60    6.15
  -7   1   8    0.56    1.57
  -7  -1   8    0.33    1.25
  -7   1   8   -0.15    1.71
   7   1   8    5.73    3.80
   7  -1   8    0.45    2.35
   7   1   8   -0.32    2.02
   7  -1   8    2.46    2.48
  -7  -1  -8    0.18    1.71
  -7   1  -8    1.42    2.42
  -7  -1   8    2.77    1.95
   7  -1   9   23.39    4.10
   7   1   9   22.33    4.02
  -7   1   9   20.25    2.82
  -7   1   9   26.13    2.88
  -7  -1   9   20.35    2.53
   7   1   9   27.84    5.42
  -7  -1   9   17.45    2.65
  -7  -1  -9   20.97    2.93
  -7  -1   9   17.88    3.86
   7  -1  10    9.33    2.99
   7   1  10    9.26    3.09
  -7  -1  10   12.04    2.14
  -7  -1 -10   11.64    2.36
  -7  -1  10    8.16    2.05
  -7   1  10   10.23    2.30
   7   1  11    4.82    2.71
   7  -1  11    9.33    2.71
  -7  -1  11    8.31    2.16
  -7  -1  11    9.38    2.02
  -7  -1 -11    8.59    2.07
  -7  -1  12   95.46    6.83
  -7  -1  12   85.82    6.60
  -7   1  12  105.64    6.92
  -7  -1 -12  112.97    7.09
   7  -1  12   73.91    7.72
   7   1  12   86.16    8.55
  -7   1 -13   34.70    3.69
  -7  -1 -13   35.53    3.47
   7   1  13   26.63    4.39
  -7  -1  13   30.75    3.19
  -7  -1  13   46.48    3.96
  -7   1  13   42.45    3.93
  -7  -1  13   31.08    3.35
  -7   1 -14  195.52   12.11
  -7  -1  14  181.06   12.06
  -7   1  14  164.56   12.06
  -7   1  15   15.13    2.58
  -7  -1  15   16.78    2.57
  -7   1 -15   14.68    2.23
  -7  -1  16    1.74    1.59
  -7   1  16    4.58    1.85
  -7   1 -16    1.38    1.15
  -7  -1  17   11.81    1.84
  -7  -1  17   20.44    3.37
  -7  -1  18    0.06    0.98
  -7  -1  18   -1.46    1.99
  -7  -1  19   -0.76    1.16
  -7   1  19    0.25    1.32
   8   1   0  753.67   44.20
  -8  -1   0  722.53   44.98
  -8   1   0  788.22   45.13
  -8   1   0  675.15   42.09
   8  -1   0  760.84   45.79
   8   1  -1  124.14    9.36
   8   1   1  103.51    9.83
  -8  -1  -1  113.94   10.40
  -8   1  -1  123.40   10.50
  -8   1  -1  107.12    8.57
   8  -1  -1  137.60   11.30
   8  -1   1  130.66   11.19
   8   1  -2   19.12    2.78
   8   1   2   23.12    4.20
  -8   1  -2   17.32    3.29
  -8  -1   2   24.34    4.32
  -8   1  -2   28.22    4.58
  -8   1   2   26.82    4.52
  -8  -1  -2   17.20    4.26
   8  -1   2   22.61    4.38
   8  -1  -2   23.07    4.08
  -8   1   3   26.76    4.16
  -8   1  -3   19.01    3.97
  -8  -1   3   21.64    3.84
  -8  -1  -3   25.19    4.22
   8  -1  -3   28.02    3.95
   8  -1   3   17.85    3.88
   8   1   3   22.23    4.03
   8   1  -3   20.29    2.59
  -8  -1  -3   26.16    2.64
  -8   1  -3   23.13    3.60
  -8  -1  -4  629.59   40.16
  -8   1  -4  635.66   40.16
  -8   1   4  637.02   40.03
  -8  -1   4  611.01   39.94
   8  -1   4  622.07   40.37
   8   1   4  706.62   40.53
  -8  -1   4  675.46   37.85
  -8   1  -4  681.96   38.30
  -8  -1  -4  705.18   38.40
  -8   1  -4  596.48   39.64
  -8   1   5  297.74   20.01
  -8  -1   5  294.31   19.98
  -8  -1  -5  307.00   20.19
  -8   1  -5  295.42   20.13
  -8  -1  -5  293.68   17.90
  -8   1   5  288.20   17.79
  -8  -1   5  289.00   17.86
  -8   1  -5  298.66   17.86
   8   1   5  323.21   20.34
  -8  -1   5  318.04   17.99
  -8   1   5  330.66   18.15
  -8   1   5  309.37   18.26
  -8  -1  -5  340.79   18.73
  -8   1  -5  285.90   19.76
  -8   1   6  168.89   10.54
   8  -1   6  183.07   13.38
  -8   1  -6  172.09   10.58
  -8  -1  -6  161.51   10.56
  -8  -1   6  175.48   10.70
   8   1   6  195.47   13.10
  -8   1   6  155.70   11.04
  -8   1   6  184.83   11.02
  -8  -1   6  156.64   10.43
  -8  -1  -6  190.21   11.60
  -8   1  -6  185.95   11.61
  -8   1   6  160.82   12.55
  -8   1  -6  173.52   12.79
  -8   1   7  141.39    9.38
  -8   1   7  101.12    9.17
   8   1   7  147.94   13.26
  -8  -1   7  149.88    9.07
  -8   1   7  148.16    8.86
   8  -1   7  141.91   11.95
  -8  -1  -7  141.69    9.89
  -8   1  -7  137.84    9.89
  -8   1   8   22.01    4.31
   8   1   8   12.52    3.38
   8  -1   8   11.73    3.70
  -8  -1  -8   10.40    2.66
  -8   1  -8   10.98    2.77
  -8   1   8   13.47    2.45
  -8  -1   8   13.06    2.17
  -8   1   8   15.53    2.57
  -8  -1  -9  209.71   13.47
  -8   1  -9  194.99   13.41
   8   1   9  202.76   15.10
   8  -1   9  216.20   15.33
  -8   1   9  226.86   15.16
  -8   1   9  222.56   13.23
  -8  -1   9  172.29   12.63
  -8   1   9  201.14   13.13
  -8  -1   9  214.96   12.80
  -8  -1 -10  151.31   10.04
  -8   1 -10  153.82   10.18
   8   1  10  155.33   12.12
   8  -1  10  136.00   11.44
  -8   1  10  158.65   11.90
  -8   1  10  151.55    9.81
  -8  -1  10  145.71    9.47
  -8  -1  10  115.19    9.34
  -8   1  10  151.61    9.90
  -8  -1 -11  192.79   12.69
  -8   1 -11  194.51   12.88
   8   1  11  185.96   14.80
   8  -1  11  184.47   14.28
  -8  -1  11  206.45   12.49
  -8  -1  11  179.16   12.31
  -8   1  11  192.00   12.63
  -8  -1 -12   35.41    3.51
  -8   1 -12   33.00    3.67
   8  -1  12   23.64    4.20
   8   1  12   25.20    4.50
  -8  -1  12   30.38    3.26
  -8  -1  12   36.53    3.57
  -8  -1 -13   65.83    4.93
  -8   1 -13   73.65    5.40
  -8   1  13   82.57    6.97
  -8   1 -14   46.43    3.94
  -8   1  14   58.06    5.49
  -8  -1  15   79.64    4.09
  -8   1  15   71.65    4.00
  -8   1 -15   77.13    3.73
  -8  -1  16   35.31    3.28
  -8   1 -16   30.93    2.82
  -8  -1  17    4.57    1.36
  -8  -1  17    6.30    2.28
  -8   1  17    6.88    2.31
  -8  -1  18   23.40    2.51
  -8   1  18   19.21    2.48
   9   1   0    5.71    3.06
   9  -1   0   -0.61    3.62
  -9   1   0    4.14    3.85
  -9  -1   0   -0.54    3.28
  -9  -1   0    0.21    1.11
  -9   1   0    0.38    1.27
  -9  -1   0    0.13    1.36
  -9   1   0    0.80    1.89
  -9  -1   0   -0.28    1.81
  -9  -1  -1  141.58    9.96
  -9   1  -1  160.69   10.06
   9  -1   1  166.39   14.20
   9  -1  -1  179.08   14.10
  -9   1  -1  143.84   13.03
  -9  -1  -1  149.23   13.23
  -9  -1   1  161.28    9.72
  -9  -1  -1  146.33    9.61
  -9  -1  -1  159.13   10.05
  -9   1  -1  157.11   10.01
  -9  -1   1  165.06   10.01
  -9   1   1  160.54    9.82
   9   1   1  109.61   11.92
   9   1  -1  146.08   11.50
   9  -1  -2  788.22   44.37
   9  -1   2  799.28   45.44
  -9   1  -2  716.57   40.85
  -9   1   2  736.68   40.88
  -9  -1   2  684.84   40.84
  -9  -1  -2  668.53   40.85
  -9  -1   2  740.40   44.40
  -9   1   2  705.88   44.10
  -9  -1  -2  751.61   44.77
  -9   1  -2  677.59   44.02
  -9   1   2  715.78   40.48
  -9  -1   2  746.20   40.71
  -9  -1   2  735.46   40.84
  -9   1  -2  724.55   41.01
  -9   1   2  639.69   40.50
   9   1  -2  661.11   42.01
   9   1   2  771.63   44.74
  -9  -1   3  348.93   21.08
  -9   1   3  360.92   21.04
  -9  -1  -3  336.93   21.07
  -9   1  -3  362.05   21.08
   9  -1   3  419.41   25.20
  -9   1  -3  367.68   24.13
  -9  -1  -3  355.30   24.19
  -9  -1   3  378.55   24.14
  -9   1   3  363.37   23.92
  -9  -1   3  394.69   21.09
  -9   1   3  392.73   20.98
  -9   1  -3  395.62   21.49
  -9  -1   3  342.52   20.92
  -9   1   3  295.70   20.60
   9   1   3  416.18   24.80
  -9   1  -4  235.71   14.42
   9  -1   4  251.04   17.57
  -9   1   4  226.76   14.33
  -9  -1  -4  234.27   14.49
  -9  -1   4  222.75   14.39
  -9   1   4  213.96   16.62
  -9   1  -4  245.50   17.22
  -9   1   4  255.77   14.53
  -9  -1   4  267.81   14.55
  -9   1  -4  254.24   15.02
  -9  -1   4  216.35   14.20
  -9  -1  -4  260.18   15.08
   9   1   4  279.65   17.78
  -9   1  -5   26.81    2.51
  -9  -1  -5   21.07    2.44
  -9  -1   5   22.62    2.40
  -9   1   5   23.51    2.39
  -9  -1   5   20.20    2.48
  -9  -1   5   25.24    2.49
  -9   1   5   22.05    2.66
  -9   1   5   24.92    2.64
   9   1   5   28.41    4.43
  -9  -1   5   18.83    2.08
  -9  -1  -5   28.38    3.17
  -9   1   5   22.23    4.22
  -9   1  -5   22.16    4.18
  -9   1   6    5.78    2.35
   9  -1   6    0.87    2.57
   9   1   6    4.21    2.73
  -9   1  -6    2.27    2.70
  -9   1   6    2.45    1.80
  -9  -1   6    2.88    1.67
  -9   1   6    4.23    1.72
  -9  -1   6    3.75    1.55
  -9   1  -6    3.74    2.16
  -9  -1  -6    5.01    2.13
  -9   1  -6    3.40    1.48
  -9  -1  -6    4.77    1.54
  -9   1   6    3.11    1.35
  -9  -1   6    3.18    1.49
  -9   1   7   99.70    7.52
  -9   1   7   83.04    7.44
  -9  -1   7  114.13    7.52
  -9   1  -7  103.98    6.97
  -9   1   7  109.87    7.03
  -9  -1  -7  106.25    8.12
  -9   1  -7  110.26    8.30
   9   1   7  109.38    9.54
  -9  -1  -8  600.86   39.97
  -9   1  -8  648.08   40.28
  -9   1   8  665.20   39.67
  -9   1   8  590.93   39.62
  -9  -1   8  749.48   39.59
   9  -1   8  740.39   42.98
  -9  -1   9   16.38    2.55
  -9   1   9   16.20    2.91
  -9   1   9   16.80    2.89
  -9   1   9   14.22    3.97
   9   1   9   14.26    3.90
   9  -1   9   17.35    3.92
  -9   1  -9   18.23    3.43
  -9  -1  -9   18.80    3.08
  -9   1  10  151.57    9.87
  -9  -1  10  113.51    9.22
  -9  -1  10  147.80    9.52
  -9   1  10  146.03    9.71
  -9   1  10  155.31   10.60
  -9   1 -10  154.89   10.28
  -9  -1 -10  143.37    9.91
   9  -1  10  132.33   11.56
   9   1  10  138.61   12.08
  -9   1  10  157.46   11.42
  -9  -1  11   73.91    6.11
  -9   1  11   84.44    6.58
  -9   1  11   80.46    6.32
  -9  -1  11   84.81    6.33
  -9   1  11   87.23    7.24
  -9   1 -11  102.72    7.03
  -9  -1 -11   89.81    6.64
  -9   1  11  109.86    8.34
   9  -1  11   79.90    8.24
   9   1  11   84.96    8.76
  -9  -1  12  170.21    5.68
  -9   1  12  200.83    6.72
  -9  -1  12  227.68    6.79
  -9   1 -12  246.34    7.60
  -9  -1 -12  224.59    6.85
  -9  -1  12  326.65   10.94
  -9   1  12  298.18   10.46
  -9   1  13   18.83    2.56
  -9  -1  13   17.65    2.59
  -9  -1  13   15.80    2.13
  -9  -1 -13   20.79    2.37
  -9   1 -13   23.74    2.72
  -9   1  13   27.90    3.99
  -9  -1  13   30.52    3.95
  -9   1 -14   25.19    2.79
  -9  -1 -14   17.19    2.26
  -9   1  14   24.22    3.68
  -9  -1  14   20.74    2.74
  -9   1 -15    8.43    1.71
  -9  -1  15   12.54    2.62
  -9   1  15   14.47    2.97
  -9   1  16   22.11    2.86
  -9  -1  16   18.39    2.59
  -9  -1  17   60.65    4.68
  -9   1  17   70.29    4.98
 -10  -1   0  155.55   11.45
 -10   1   0  178.93   11.53
 -10   1   0  163.97   15.01
 -10  -1   0  166.85   10.95
 -10  -1   0  188.73   11.49
 -10   1   0  192.80   11.44
  10   1   0  199.22   14.30
  10  -1  -1  563.40   36.62
 -10  -1  -1  518.45   32.64
 -10   1  -1  557.47   32.66
 -10   1  -1  545.49   36.62
 -10  -1   1  575.01   32.26
 -10  -1  -1  552.36   32.21
 -10   1   1  534.28   32.00
 -10  -1   1  590.84   32.66
 -10   1  -1  592.67   32.70
 -10   1   1  570.34   32.51
 -10  -1  -1  562.08   32.69
  10   1  -1  535.42   34.57
  10   1   1  490.66   35.73
 -10  -1   2   37.43    3.86
 -10   1  -2   43.38    3.93
 -10   1   2   42.08    3.92
 -10  -1  -2   43.48    4.05
 -10   1  -2   33.78    6.22
 -10   1   2   53.64    7.18
 -10   1   2   47.73    3.54
 -10  -1  -2   44.66    3.59
 -10  -1   2   46.92    3.65
 -10   1  -2   41.38    3.92
 -10  -1  -2   50.40    4.15
 -10  -1   2   43.18    3.81
 -10   1   2   41.39    3.57
  10   1   2   35.88    6.40
 -10  -1   3   34.13    3.37
 -10   1  -3   33.13    3.28
 -10  -1  -3   33.57    3.36
 -10   1   3   34.19    3.25
 -10   1  -3   32.42    5.63
 -10   1   3   31.41    5.64
 -10   1   3   36.34    3.07
 -10  -1   3   34.89    3.09
 -10  -1  -3   36.09    3.09
 -10  -1   3   32.40    3.00
 -10   1   3   29.14    2.72
 -10   1  -3   30.85    3.38
  10   1   3   27.21    5.36
 -10   1  -4   29.85    2.91
 -10   1   4   24.17    2.70
 -10  -1  -4   23.65    2.80
 -10  -1   4   24.13    2.76
 -10   1  -4   21.25    4.53
 -10   1   4   21.49    4.49
 -10   1   4   29.90    2.84
 -10  -1   4   30.78    2.87
 -10  -1  -4   28.35    3.27
 -10  -1   4   21.75    2.38
 -10   1  -4   30.43    3.29
  10   1   4   31.49    5.20
 -10  -1   5  220.60   12.06
 -10   1   5  186.94   11.87
 -10   1   5  201.97   12.07
  10  -1   5  208.03   15.40
  10   1   5  226.29   15.48
 -10  -1  -5  229.05   12.88
 -10  -1   5  163.39   11.39
 -10   1   5  177.30   11.64
 -10  -1  -5  188.43   11.84
 -10  -1   5  182.36   11.78
 -10   1  -5  184.83   11.75
 -10  -1   6  101.75    6.53
 -10   1   6   86.22    6.57
 -10   1   6   85.43    6.54
 -10  -1   6   83.22    6.47
  10  -1   6  100.90    9.40
  10   1   6   91.12    8.89
 -10  -1  -6  102.10    7.35
 -10   1  -6   92.92    6.23
 -10  -1  -6   82.64    6.20
 -10   1   6   85.31    6.10
 -10   1   7    0.18    1.98
 -10   1   7   -0.16    1.81
 -10  -1   7    1.28    1.73
 -10  -1   7    1.66    1.65
 -10   1   7    0.23    2.14
  10   1   7    2.28    2.86
 -10   1   7    0.65    1.42
 -10   1  -7    1.51    1.49
 -10   1  -7    1.18    2.34
 -10  -1  -7   -0.44    2.19
 -10   1   8    4.66    2.37
 -10   1   8    7.57    2.36
 -10  -1   8    6.41    2.10
 -10   1   8   10.64    3.27
 -10  -1  -8    4.46    2.45
 -10   1  -8    8.03    2.79
 -10   1   8    3.71    1.46
 -10  -1  -9   75.46    6.15
 -10   1  -9   68.08    6.23
 -10   1   9   62.72    5.63
 -10  -1   9   72.18    5.57
 -10   1   9   64.40    5.58
  10   1   9   47.51    7.21
  10  -1   9   60.72    7.52
 -10  -1   9   73.67    6.39
 -10   1   9   86.74    6.95
 -10   1  10    2.70    1.98
 -10   1  10   -0.69    1.96
 -10  -1  10    1.66    1.81
 -10   1  10    2.49    2.92
 -10  -1  10    0.73    2.47
 -10  -1 -10   -1.11    2.14
 -10   1 -10    1.66    2.23
 -10  -1  11   27.20    3.15
 -10   1  11   31.56    3.49
 -10  -1  11   28.71    3.21
 -10   1  11   26.95    3.22
 -10   1 -11   35.62    3.77
 -10  -1 -11   30.55    3.45
 -10  -1  11   35.09    4.23
 -10   1  11   35.36    4.69
 -10  -1  12    0.21    2.09
 -10   1 -12    1.10    1.97
 -10  -1 -12    2.32    1.51
 -10   1  12    1.56    1.79
 -10  -1  12    0.54    1.65
 -10  -1  12    1.75    1.67
 -10   1  13   -1.26    2.38
 -10  -1  13   -0.18    1.42
 -10   1 -13    2.13    1.66
 -10  -1 -13    0.45    1.36
 -10  -1  13    0.12    1.58
 -10   1  13    0.25    1.64
 -10  -1  14    0.15    1.05
 -10   1  14    3.85    2.36
 -10  -1 -14    1.68    1.21
 -10   1 -14    0.96    1.43
 -10  -1  14    1.43    1.54
 -10  -1  15   52.75    2.84
 -10   1 -15   53.02    2.50
 -10   1  16    3.92    1.59
  11  -1   0   -0.59    3.14
  11   1   0    1.83    2.79
 -11  -1   0    0.44    1.27
 -11   1   0   -1.99    4.28
 -11   1   0   -0.52    2.05
 -11  -1   0   -0.18    2.43
 -11  -1   0    0.32    1.62
 -11   1   0    0.78    1.62
  11   1   1    8.39    3.86
  11  -1  -1    1.95    2.59
  11  -1   1    4.49    4.26
 -11   1  -1    3.82    4.07
 -11  -1  -1    3.56    1.47
 -11  -1   1    2.90    1.45
 -11   1   1    2.83    1.37
 -11   1   1    1.89    1.64
 -11  -1  -1    3.02    1.90
 -11  -1   1    1.84    1.67
 -11   1  -1    2.03    1.81
 -11  -1  -1    2.47    2.41
 -11   1  -1    2.17    2.21
 -11  -1  -2  814.91   49.55
 -11   1  -2  840.25   49.49
 -11  -1   2  828.08   49.56
 -11   1   2  851.85   49.48
 -11   1   2  863.96   49.10
 -11  -1   2  903.23   49.18
 -11  -1  -2  869.05   49.12
  11  -1   2  999.30   55.04
  11   1   2  677.13   52.83
 -11   1   2  864.47   49.23
 -11  -1  -2  864.31   49.62
 -11   1  -2  875.87   49.59
 -11  -1   2  888.58   49.48
 -11   1  -2  785.00   53.18
 -11  -1   3    9.05    2.27
 -11   1  -3    6.59    2.03
 -11  -1  -3    7.74    2.30
 -11   1   3    8.73    2.14
  11   1   3    2.43    3.56
  11  -1   3    8.79    4.24
 -11  -1   3   10.82    1.86
 -11  -1  -3    4.50    1.60
 -11   1   3    9.09    1.88
 -11  -1   3    6.81    1.74
 -11   1   3    5.19    1.41
 -11   1  -3    7.10    2.05
 -11   1   4   28.58    3.00
 -11  -1   4   31.88    3.01
 -11  -1  -4   30.30    2.84
  11   1   4   29.47    5.76
  11  -1   4   27.03    5.24
 -11   1  -4   28.60    3.32
 -11  -1   4   26.12    2.66
 -11   1  -4   26.84    3.05
 -11  -1   4   25.14    3.01
 -11  -1  -4   24.47    3.09
 -11   1   4   26.34    2.86
 -11   1  -5    2.55    1.76
 -11   1   5    1.49    1.54
 -11   1   5    3.14    1.71
 -11  -1   5    1.08    1.68
  11  -1   5    1.06    2.81
  11   1   5   -0.53    2.72
 -11  -1   5    1.26    1.07
 -11   1  -5    3.52    2.21
 -11  -1  -5    2.93    2.19
  11  -1   6   10.87    3.94
  11   1   6   12.10    3.77
 -11  -1   6   14.62    2.36
 -11   1   6   11.31    2.42
 -11  -1  -6    9.63    2.81
 -11   1  -6   12.35    2.12
 -11   1   6    9.78    1.94
 -11   1   7  159.86   10.99
 -11   1   7  185.61   11.28
 -11  -1   7  152.71   10.93
 -11  -1   7  182.85   11.19
 -11   1  -7  163.36   10.61
 -11   1   7  157.38   10.54
 -11  -1  -7  175.71   11.87
 -11   1  -7  188.60   12.14
  11   1   7  180.28   14.21
  11  -1   7  213.25   15.01
 -11  -1  -8  244.86   15.33
 -11   1  -8  250.32   15.60
 -11  -1   8  233.41   14.61
 -11   1   8  197.18   14.43
 -11   1   8  286.89   14.94
 -11  -1   8  225.51   14.55
 -11   1   8  219.03   13.87
 -11  -1  -9   11.23    2.70
 -11   1  -9    9.96    2.84
 -11   1   9    3.82    2.06
 -11  -1   9    7.81    2.22
 -11  -1   9    5.10    2.08
 -11   1   9    8.84    2.14
 -11   1  10   72.15    4.20
 -11  -1  10   76.53    4.25
 -11   1  10   67.54    4.28
 -11   1 -10   82.73    5.12
 -11  -1  11   26.87    2.59
 -11   1 -11   31.21    3.21
 -11  -1 -11   29.15    2.76
 -11  -1  12   75.53    3.67
 -11  -1  12   66.83    3.30
 -11   1 -12   78.85    4.04
 -11  -1 -12   80.12    3.80
 -11   1 -13    2.15    1.42
 -11  -1 -13    0.63    1.19
 -11  -1  13    1.74    1.41
 -11   1 -14   12.03    1.64
 -11  -1 -14    9.16    1.32
 -11  -1  14   13.09    1.69
 -11   1 -15   13.29    1.31
 -12  -1   0  650.38   37.74
 -12  -1   0  687.10   38.32
 -12   1   0  693.85   38.30
 -12   1   0  658.43   38.58
 -12  -1   0  583.91   38.44
  12   1   1   -1.10    3.09
  12  -1   1    4.40    3.41
 -12  -1   1    3.26    1.49
 -12  -1  -1    2.09    1.35
 -12  -1  -1    2.54    1.86
 -12   1  -1    2.51    1.85
 -12  -1   1    2.81    1.78
 -12   1   1    4.41    1.80
 -12  -1  -1    3.14    2.63
 -12   1  -1    5.32    2.58
 -12   1   2   46.08    3.89
 -12  -1   2   44.51    3.74
 -12  -1  -2   46.77    3.65
  12  -1   2   51.94    7.70
  12   1   2   26.07    6.28
 -12   1  -2   45.41    4.15
 -12  -1  -2   47.00    4.24
 -12   1   2   45.33    3.83
 -12  -1   2   43.30    3.97
 -12  -1   2   42.47    4.50
 -12  -1  -2   42.84    4.44
 -12   1   2   45.63    4.30
 -12   1  -2   40.17    4.20
 -12  -1  -3   80.67    5.29
 -12   1   3   69.14    5.36
 -12  -1   3   77.15    5.42
  12   1   3   54.04    8.57
  12  -1   3   82.99    9.50
 -12   1   3   75.97    5.18
 -12  -1  -3   74.91    5.83
 -12   1  -3   71.18    5.73
 -12  -1   3   74.03    5.46
 -12   1   3   67.43    5.48
 -12   1  -3   63.49    5.46
 -12  -1   3   66.70    5.59
 -12  -1  -3   65.86    5.61
 -12   1   4  255.62   17.94
 -12  -1   4  345.56   18.27
  12   1   4  372.09   23.65
  12  -1   4  389.28   23.56
 -12   1  -4  318.26   18.64
 -12  -1   4  303.80   17.93
 -12   1   4  271.28   17.89
 -12   1  -4  290.48   18.05
  12  -1   5   12.75    4.21
  12   1   5   14.00    4.11
 -12   1   5    6.52    2.03
 -12  -1   5   16.36    2.43
 -12  -1  -5   14.28    2.87
 -12   1  -5   13.38    2.72
 -12   1   5    6.96    1.96
 -12   1  -5   14.19    2.26
 -12  -1  -6  123.77    8.46
 -12  -1   6  122.68    7.84
 -12   1   6  105.30    7.49
 -12   1  -6  101.66    7.24
 -12   1   6  100.86    7.14
 -12  -1  -7   25.54    3.54
 -12  -1   7   20.71    2.95
 -12   1   7   18.19    2.61
 -12   1  -7   19.75    2.34
 -12   1   7   18.13    2.28
 -12  -1  -8    4.39    2.29
 -12   1  -8    3.88    2.62
 -12   1   8    7.80    1.81
 -12  -1   8   -0.37    0.76
 -12  -1   8    4.39    2.03
 -12   1  -9   10.75    2.68
 -12  -1  -9   13.54    2.61
 -12  -1   9    8.55    2.18
 -12   1   9    8.24    1.93
 -12  -1 -10  122.68    4.84
 -12   1 -10  138.10    5.47
 -12  -1  10  127.33    4.53
 -12  -1 -11    6.26    1.66
 -12   1 -11    5.98    1.83
 -12   1 -12    4.02    1.44
 -12  -1 -12    1.76    1.24
 -12  -1 -13    0.72    0.88
 -12   1 -13    1.56    1.16
 -12   1 -14   39.78    2.77
 -13  -1   0    0.58    1.64
 -13   1   0    2.79    1.55
 -13   1   0   -0.56    2.58
 -13  -1   0    0.66    1.28
 -13   1  -1    8.22    1.97
 -13   1   1   12.66    2.05
 -13  -1  -1   10.64    2.14
 -13  -1   1    9.40    2.06
 -13   1  -1   12.11    2.93
 -13  -1  -1   10.16    1.75
 -13  -1   1   11.02    1.86
 -13  -1  -2    1.03    1.60
 -13   1  -2    2.15    1.55
 -13  -1   2    1.61    1.46
 -13  -1  -2    0.43    0.58
 -13   1   2    2.98    1.41
 -13  -1   2    0.84    1.64
 -13   1  -2    1.59    2.26
 -13   1   2    1.23    2.15
 -13   1  -3   18.10    2.40
 -13  -1  -3   20.26    2.49
 -13  -1   3   22.23    2.24
 -13   1   3    0.13    0.78
 -13   1   3   22.15    2.65
 -13   1   3   -0.20    0.53
 -13  -1   3   17.56    2.16
 -13   1  -3   18.56    2.59
 -13   1  -4   75.54    5.03
 -13  -1   4   70.20    4.63
 -13   1   4   55.51    4.30
 -13   1  -4   56.46    4.41
 -13   1  -5   12.87    2.52
 -13   1  -5   10.10    2.04
 -13   1   5    7.69    1.85
 -13   1   5   12.01    1.94
 -13  -1   5    9.25    2.11
 -13  -1  -6    5.81    2.42
 -13   1  -6   10.24    2.57
 -13   1   6    4.83    1.64
 -13  -1   6    6.66    2.04
 -13  -1  -7   28.80    3.66
 -13   1   7   26.66    2.76
 -13  -1   7   30.34    3.21
 -13  -1  -8   39.18    3.90
 -13  -1   8   41.79    3.59
 -13   1   8   31.61    3.03
 -13   1  -9    8.75    2.12
 -13  -1  -9    3.97    1.88
 -13  -1   9    3.30    1.71
 -13  -1 -10    3.11    1.57
 -13   1 -10    5.58    1.82
 -13  -1  10    4.97    1.53
 -13   1 -11    8.73    1.64
 -13  -1 -11    5.18    1.41
 -13   1 -12   12.24    1.53
 -13  -1 -12    8.96    1.28
 -14   1   0    6.69    1.56
 -14  -1   0    6.86    1.81
 -14   1   0    7.60    2.72
 -14  -1  -1  196.77    5.46
 -14   1  -1  204.58    5.34
 -14  -1   1  213.27    5.63
 -14   1  -1  215.13    6.77
 -14   1  -2    1.77    1.41
 -14  -1  -2    0.88    1.44
 -14  -1   2    1.22    1.08
 -14  -1   2    0.92    1.41
 -14   1   2    0.14    2.01
 -14   1  -2    2.87    2.19
 -14  -1   3   66.18    5.07
 -14   1   3   65.64    5.14
 -14   1  -3   66.83    5.25
 -14  -1  -3   77.98    5.40
 -14   1  -3   70.56    5.19
 -14  -1   4   35.23    3.48
 -14   1  -4   47.71    3.90
 -14  -1  -4   47.69    4.06
 -14  -1   5   43.40    3.74
 -14   1  -5   46.34    4.12
 -14  -1   6  123.50    8.55
 -14   1  -6  139.96    9.15
 -14  -1  -6  146.24    9.24
 -14  -1  -7    1.28    1.86
 -14  -1   7    0.57    1.41
 -14  -1  -8    3.85    1.74
 -14  -1   8    2.32    1.31
 -14   1  -9    8.44    1.77
 -14  -1  -9    7.94    1.66
 -14  -1   9    8.04    1.45
 -14  -1 -10   10.45    1.50
 -14   1 -10   10.54    1.60
 -14  -1 -11   16.61    1.54
 -14   1 -11   21.07    1.73
 -15  -1   0    1.13    1.18
 -15  -1  -1    6.66    1.40
 -15   1  -1    0.15    0.58
 -15  -1  -2  215.06   12.53
 -15   1  -2  197.26   12.30
 -15  -1  -3   32.40    2.95
 -15   1  -3   28.99    2.70
 -15   1  -4   14.17    1.93
 -15  -1  -4   15.23    2.18
 -15   1  -5   17.64    2.18
 -15   1  -6    6.69    1.63
 -15  -1   6    0.17    0.50
 -15  -1  -7  116.88    7.42
 -15   1  -7  112.24    7.33
 -15  -1  -8   53.97    3.82
 -15  -1  -9   28.13    2.12
 -16  -1  -3   12.19    1.53
 -16  -1  -4   11.52    1.52
 -16  -1  -5   14.76    1.60
   0  -2   0 5968.98  334.03
   0   2   0 5961.75  334.02
   0   2   1  665.39   38.67
   0  -2   1  717.27   38.88
   0  -2  -1  664.66   38.58
   0   2  -1  670.69   38.64
   0   2  -2  795.38   46.64
   0   2   2  833.12   46.68
   0  -2  -2  817.33   46.45
   0   2  -2  831.34   46.67
   0  -2   3  263.74   16.34
   0   2   3  264.48   15.72
   0   2  -3  251.72   15.69
   0   2  -3  266.83   15.69
   0   2   3  280.59   16.28
   0   2  -4 1007.40   57.20
   0  -2   4 1021.17   57.85
   0   2   4  963.08   57.03
   0   2  -4 1012.32   56.96
   0   2   4 1046.47   57.90
   0   2   5 2907.39  161.00
   0  -2   5 3249.71  162.06
   0   2  -5 2788.62  161.26
   0   2  -5 2756.79  161.00
   0   2   5 2738.05  160.97
   0   2   5 2821.18  162.50
   0   2  -5 2946.35  160.99
   0   2   5 2920.03  162.06
   0   2  -6 1111.43   65.99
   0   2   6 1169.10   65.34
   0  -2   6 1230.32   66.42
   0   2   6 1113.48   65.41
   0   2  -6 1118.21   65.39
   0   2  -6 1205.84   65.65
   0   2   6 1143.42   67.90
   0   2   6 1249.68   66.79
   0   2   7  221.69   14.28
   0   2   7  243.20   14.28
   0  -2   7  293.07   15.75
   0   2  -7  252.82   14.44
   0   2   7  264.53   14.56
   0   2   7  211.48   17.41
   0   2  -7  292.71   15.33
   0   2   7  305.78   16.25
   0  -2   8  264.00   15.82
   0   2   8  311.98   17.43
   0   2  -8  279.69   16.61
   0  -2   8  280.99   17.87
   0  -2   8  282.23   16.82
   0   2   9  661.21   39.84
   0  -2   9  764.94   40.96
   0   2   9  658.85   42.76
   0   2  -9  707.53   39.23
   0  -2   9  624.44   39.34
   0   2  10 2460.66  146.02
   0   2  10 2708.91  149.53
   0  -2  10 2862.44  147.35
   0  -2  10 2509.12  145.58
   0  -2  11   68.81    4.56
   0  -2  11   65.92    6.63
   0   2  11   65.20    5.01
   0  -2  12  118.50    7.28
   0  -2  12  125.95   10.10
   0   2  12  106.81    7.67
   0   2  13    2.91    1.63
   0  -2  13    5.29    1.40
   0  -2  13    5.25    3.06
   0  -2  14  291.50   16.39
   0  -2  14  316.23   20.49
   0   2  15    1.09    1.63
   0  -2  15    2.82    1.52
   0  -2  16    1.18    1.52
   0   2  17  146.17    8.54
   0  -2  17   87.42    6.85
   0   2  18  316.35   15.88
   0  -2  18  215.84   14.86
   0  -2  19    7.23    1.46
   0  -2  20    4.35    1.41
  -1   2   0    3.32    3.09
   1  -2   0    0.17    1.18
  -1  -2   0    0.87    1.25
   1   2   0    0.81    1.04
  -1   2   1  861.87   48.15
  -1   2   1  851.84   47.50
   1  -2   1  890.39   47.77
   1  -2  -1  815.03   47.32
   1   2  -1  792.08   47.26
  -1   2  -2 1401.87   75.65
  -1   2   2 1472.10   75.67
   1   2   2 1273.50   75.24
   1  -2  -2 1328.55   74.89
  -1   2   2 1276.01   75.02
   1   2  -2 1283.11   75.18
   1   2  -2 1341.87   74.90
  -1  -2   3 1245.13   71.29
   1   2   3 1240.44   71.12
  -1   2  -3 1231.73   71.06
   1   2  -3 1212.68   70.99
   1  -2  -3 1258.24   70.54
  -1   2   3 1257.26   70.69
  -1   2  -3 1357.29   71.23
  -1   2   3 1291.26   71.13
   1   2  -3 1183.23   70.76
  -1   2  -3 1277.06   70.90
  -1   2   3 1257.08   71.22
  -1   2   4    4.16    1.30
  -1   2  -4    2.95    1.30
   1   2  -4    3.77    1.03
  -1   2  -4    4.64    1.12
  -1   2  -4    4.86    1.37
   1  -2   4    4.84    1.87
  -1  -2   4    4.34    1.58
  -1   2   4    3.18    0.69
   1   2   4    4.20    1.27
   1   2  -4    3.51    1.17
   1   2   4    4.74    1.68
  -1   2   4    5.18    1.57
  -1   2   5  228.02   13.88
   1   2   5  211.20   14.78
   1   2  -5  262.39   14.84
   1  -2   5  272.03   15.50
  -1  -2   5  263.34   15.42
  -1   2  -5  237.87   14.62
  -1   2   5  267.23   14.65
  -1   2  -5  274.30   14.83
   1   2  -5  255.79   14.44
   1   2   5  280.92   15.73
  -1   2   5  239.77   15.37
   1   2   6 1313.19   77.68
   1   2  -6 1356.63   77.65
   1  -2   6 1351.72   78.12
  -1  -2   6 1409.26   78.16
  -1   2   6 1348.18   77.30
  -1   2  -6 1348.56   77.32
  -1   2   6 1336.00   77.30
  -1  -2   6 1319.69   77.26
   1  -2   6 1439.03   77.39
  -1  -2  -6 1302.85   77.32
   1   2   6 1401.88   79.87
   1   2  -6 1423.94   77.25
  -1   2  -6 1467.49   77.77
   1   2   6 1409.92   78.44
  -1   2   6 1413.46   78.46
   1   2  -7   13.88    2.08
   1  -2   7   14.25    2.30
   1   2   7   15.26    1.87
  -1   2  -7   15.60    2.42
  -1  -2   7   17.57    2.31
   1   2  -7   16.06    1.63
  -1  -2   7   16.42    1.47
  -1  -2  -7   17.01    1.63
  -1   2  -7   14.38    1.63
  -1   2   7   14.38    1.54
   1   2   7   17.99    1.89
   1  -2   7   16.84    1.51
   1  -2  -7   15.49    1.54
   1   2  -7   16.72    1.86
   1   2   7   16.10    4.23
   1   2   7   15.83    2.54
  -1   2   7   13.17    2.37
   1   2   8   27.73    2.53
   1  -2   8   29.53    3.13
  -1  -2   8   35.61    3.10
  -1   2  -8   27.24    3.22
   1  -2   8   30.16    4.13
   1   2  -8   31.79    2.73
   1   2   8   22.02    5.22
   1   2   8   35.67    3.68
  -1   2   8   33.12    3.43
   1   2   9    3.21    0.78
   1  -2   9    3.02    1.55
  -1  -2   9    3.16    1.08
   1  -2   9    7.57    2.60
   1   2   9    2.54    3.63
  -1   2  -9    5.78    1.72
   1   2   9    3.78    1.74
   1  -2   9    4.86    1.11
  -1   2   9    4.06    1.37
   1  -2  10  145.58   10.57
   1   2  10  146.26   10.85
  -1   2  10  148.22   10.36
  -1   2 -10  168.13   10.52
   1   2  10  187.21   14.17
   1  -2  10  187.98   12.06
   1   2  11   20.81    3.23
  -1  -2  11   25.47    2.25
   1  -2  11   28.68    2.28
   1  -2  11   22.90    3.92
   1   2  11   30.59    5.58
   1   2  11   23.42    2.59
  -1   2  11   28.62    2.86
  -1   2  11   31.19    2.75
  -1  -2  12   31.97    2.58
   1  -2  12   31.22    2.48
   1  -2  12   34.57    4.88
  -1   2  12   25.82    2.79
  -1   2  12   28.79    2.98
   1   2  12   24.55    2.79
  -1  -2  13   11.53    1.68
   1   2  13    6.62    1.88
  -1   2  13    7.88    1.91
   1  -2  13    9.66    1.57
   1  -2  13   11.95    3.62
  -1   2  13    8.12    1.87
   1  -2  14    6.73    1.60
  -1  -2  14    7.88    1.71
   1   2  14    7.71    1.88
  -1   2  14    8.31    2.05
   1  -2  14    3.48    3.16
  -1   2  14    9.65    1.93
   1  -2  15   42.18    3.37
  -1  -2  15   39.87    3.42
   1  -2  15   49.50    6.97
   1   2  15   28.52    3.32
  -1   2  15   40.88    3.58
  -1   2  15   31.41    3.46
  -1  -2  15   44.86    3.40
  -1  -2  16    4.47    1.69
  -1  -2  16    5.11    1.54
  -1  -2  17    3.40    1.61
   1  -2  17    3.99    1.63
  -1   2  17    5.00    2.72
  -1  -2  18   67.18    5.36
   1  -2  18   72.13    5.42
  -1   2  19   12.78    2.11
   1  -2 -19    7.82    1.92
  -1  -2 -19   10.08    2.08
   1  -2  19    8.89    1.48
  -1  -2  19    5.91    1.38
  -1  -2  20    5.18    1.64
   1  -2 -20    3.59    1.40
  -1   2 -20    3.36    1.21
  -1  -2 -20    3.79    1.44
   2   2   0 5869.15  313.28
  -2   2   0 4940.49  313.88
  -2   2   0 5561.59  313.26
  -2   2   0 5261.62  313.68
   2  -2   0 6060.20  313.48
   2   2   1  516.90   27.98
   2   2  -1  461.55   27.47
  -2   2   1  525.63   28.61
   2  -2   1  517.92   28.69
  -2   2   1  452.04   27.62
   2  -2  -1  489.02   27.61
  -2   2   1  441.44   27.89
   2  -2   1  487.11   28.10
   2   2  -1  468.35   27.80
  -2   2   2  208.93   11.58
  -2   2  -2  195.27   11.53
   2   2  -2  174.86   10.47
   2   2  -2  169.70   10.92
  -2   2   2  184.05   10.81
   2  -2  -2  169.94   10.52
   2  -2   2  142.81   11.11
  -2   2   3    4.95    1.65
  -2   2  -3    2.12    1.60
  -2   2   3    1.10    1.16
   2   2  -3    1.46    0.67
  -2   2  -3    1.83    1.13
  -2   2  -3    4.69    1.62
   2  -2  -3    0.19    0.73
   2   2  -3   -0.11    1.05
  -2   2   3    0.85    0.72
  -2   2   4  392.07   23.24
  -2   2   4  389.71   22.92
  -2   2  -4  411.90   23.05
  -2   2  -4  413.63   22.95
   2   2  -4  373.45   22.51
  -2  -2   4  375.49   23.19
   2  -2   4  449.32   23.72
   2   2  -4  392.46   22.99
   2  -2  -4  374.54   22.20
   2   2   5   43.99    4.04
  -2   2   5   39.13    3.74
  -2   2  -5   44.09    3.54
  -2   2  -5   40.58    3.42
  -2   2   5   37.95    3.29
   2  -2   5   43.09    3.46
  -2   2   5   39.48    3.38
   2  -2  -5   43.29    3.44
  -2  -2  -5   40.32    3.41
  -2  -2   5   38.08    3.31
  -2   2  -5   45.55    3.60
   2   2  -5   38.76    2.86
   2   2  -5   43.58    3.43
  -2  -2   5   35.29    3.53
   2  -2   5   43.83    3.94
  -2   2   6    7.82    1.91
   2   2   6    6.95    1.87
  -2  -2  -6    7.30    1.47
  -2   2   6    7.68    1.40
   2  -2   6    5.87    1.25
  -2  -2   6    7.36    1.35
   2  -2  -6    5.20    1.29
  -2   2  -6    6.52    1.56
  -2   2   6    7.77    1.55
   2   2  -6    8.18    1.03
  -2   2   6   10.28    3.35
  -2   2  -6    8.28    1.90
   2   2  -6    8.48    1.44
   2  -2   6    7.73    1.91
  -2   2   7   13.08    2.32
   2   2   7   14.76    2.47
  -2   2  -7   13.61    1.76
  -2  -2   7   14.36    1.58
  -2  -2  -7   15.20    1.75
   2  -2   7   11.36    1.56
  -2   2   7   13.03    1.73
   2   2  -7   12.03    1.51
   2   2   7   10.10    4.37
  -2   2   7   12.88    3.99
   2  -2   7   13.59    2.25
  -2   2  -7   10.87    2.56
   2   2   8   62.61    5.21
  -2   2   8   63.13    4.71
  -2  -2   8   53.88    3.60
   2   2  -8   52.00    3.69
  -2   2  -8   67.07    5.22
   2  -2   8   71.56    5.84
  -2  -2   8   67.04    5.81
   2   2   8   36.81    6.62
  -2   2   8   48.80    7.03
   2  -2   8   59.55    4.93
   2   2   9   27.28    3.30
   2  -2   9   22.36    2.53
  -2   2   9   21.51    2.43
   2  -2   9   27.10    3.86
  -2  -2   9   25.49    3.89
  -2   2  -9   23.22    3.00
   2   2   9   23.37    5.67
  -2   2   9   26.70    5.47
   2   2   9   24.20    2.50
   2  -2   9   22.53    3.04
   2  -2  10    7.08    1.46
   2   2  10   11.56    2.46
   2  -2  10   11.86    2.29
  -2  -2  10   11.71    1.32
  -2   2  10   10.60    2.18
  -2  -2  10    7.73    2.54
   2  -2  10   10.35    2.72
  -2   2 -10   12.51    2.20
  -2   2  10    8.70    3.96
   2   2  11    9.78    2.37
   2   2  11    9.69    1.76
   2  -2  11   11.47    1.40
  -2   2  11   11.19    2.15
  -2   2 -11    6.72    1.93
   2  -2  11   17.39    3.53
  -2  -2  11    7.47    2.93
  -2   2  11   15.43    4.87
  -2  -2  11   12.28    1.91
  -2   2  11   13.69    1.95
   2   2  12   96.76    8.15
  -2   2  12   98.60    6.83
  -2   2  12   84.27    6.94
   2   2  12   95.09    6.76
   2  -2  12  123.54    9.80
  -2  -2  12  113.22    9.31
   2  -2  12  108.89    6.46
   2   2  13   20.04    2.55
  -2   2  13   27.83    2.83
  -2  -2  13   31.61    4.96
   2  -2  13   29.90    5.13
   2  -2  13   24.72    2.29
  -2   2  13   18.44    2.70
  -2   2  14   13.34    2.29
   2  -2  14   14.61    4.50
  -2  -2  14   17.55    4.18
   2  -2  14   15.22    1.90
   2   2  14   13.53    2.11
  -2   2  14   11.59    2.31
  -2  -2  15   23.60    2.54
  -2   2  15   20.78    2.75
   2  -2  15   22.14    4.83
  -2  -2  15   22.78    4.99
   2  -2  15   20.41    2.42
   2  -2  16   16.97    2.20
  -2  -2  16   18.00    2.45
  -2  -2  16   15.07    2.05
  -2  -2 -17    8.98    2.50
   2  -2  17   11.47    1.93
  -2  -2  17    9.65    2.02
  -2   2  17   16.97    3.38
  -2  -2  17    8.90    1.73
  -2   2  18    4.81    2.51
  -2  -2 -18    2.31    1.92
  -2  -2  18    2.95    1.43
   2  -2  18    3.48    1.42
  -2   2  19    5.27    1.82
  -2  -2 -19    5.32    1.89
   2  -2 -19    4.84    1.72
   2  -2  19    2.13    1.08
  -2  -2  19    2.97    1.10
   2  -2 -20    3.99    1.48
  -2  -2 -20    5.05    1.36
  -2  -2  20    6.20    1.68
   3  -2   0    0.66    1.82
  -3  -2   0    0.61    2.24
  -3   2   0    1.95    2.42
  -3   2   0   -0.60    2.06
   3  -2   0    1.64    1.65
   3  -2   0   -0.27    1.32
  -3   2   0    3.28    1.21
   3   2   0    1.42    1.18
   3  -2   1 2195.98  142.11
   3   2  -1 2504.44  141.94
   3  -2  -1 2649.19  141.83
   3  -2   1 2530.71  142.83
  -3   2   1 2747.29  142.75
  -3   2  -1 2463.65  142.65
   3  -2  -1 2422.08  142.56
  -3  -2  -1 2639.89  142.83
  -3   2   1 2476.27  141.54
   3   2   1 2683.41  142.20
   3   2  -1 2486.64  141.51
   3  -2  -2  189.93   11.74
   3  -2   2  178.78   12.58
   3   2  -2  194.88   12.20
   3  -2   2  201.53   12.91
  -3   2   2  224.37   12.85
   3  -2   2  219.76   12.96
  -3   2  -2  207.46   12.69
  -3   2  -2  205.14   12.81
   3  -2  -2  195.67   12.61
  -3   2   2  197.70   12.65
   3  -2  -2  188.54   12.77
  -3  -2  -2  204.23   12.88
  -3  -2   2  207.33   12.71
  -3   2   2  186.62   11.77
   3   2   2  163.53   12.37
   3   2  -2  186.88   11.58
   3  -2  -3   55.50    3.91
   3   2  -3   57.81    4.46
   3  -2  -3   65.98    5.12
  -3  -2  -3   55.94    4.77
  -3  -2   3   55.40    4.61
  -3   2  -3   57.60    4.69
   3  -2   3   60.90    4.80
   3  -2  -3   53.09    4.59
  -3   2   3   61.17    4.73
  -3   2   3   50.90    4.55
  -3   2  -3   52.25    4.71
   3  -2   3   65.97    5.11
  -3   2   3   55.33    4.05
  -3   2  -3   51.05    4.20
   3   2   3   55.67    4.91
   3   2  -3   56.25    3.79
   3  -2  -4  391.35   22.68
   3   2  -4  384.52   23.39
   3  -2   4  430.88   23.76
  -3   2   4  394.00   23.42
  -3   2  -4  398.39   23.59
  -3   2  -4  416.32   23.51
   3  -2  -4  364.16   23.67
   3  -2  -4  414.26   23.61
  -3  -2   4  404.25   23.50
  -3   2   4  387.06   23.44
  -3  -2  -4  405.09   23.63
   3  -2   4  383.77   23.69
  -3   2  -4  454.03   23.57
  -3   2   4  370.82   22.96
   3   2  -4  385.43   22.41
  -3   2  -5  733.20   41.17
  -3  -2  -5  697.38   41.05
  -3   2   5  706.86   41.00
  -3  -2   5  707.11   40.99
   3  -2  -5  733.50   41.17
   3   2  -5  716.52   41.02
   3  -2   5  786.81   41.82
  -3   2   5  636.40   40.45
   3   2  -5  706.04   40.22
  -3   2  -5  805.00   41.49
   3  -2   6  577.56   33.65
   3   2  -6  536.92   32.84
  -3   2   6  589.06   32.97
   3  -2  -6  557.38   33.00
  -3   2  -6  594.02   33.04
  -3  -2   6  553.34   32.87
   3  -2   6  591.73   33.10
  -3  -2  -6  560.79   32.98
  -3   2   6  548.06   32.24
  -3   2  -6  580.31   33.60
   3   2   6  594.40   33.80
   3  -2   7   30.95    3.44
  -3  -2   7   28.21    2.66
   3  -2   7   28.66    2.85
  -3  -2  -7   27.91    2.82
  -3   2   7   32.06    2.98
  -3   2  -7   33.00    2.92
  -3  -2   7   23.67    3.59
  -3   2  -7   26.96    3.54
   3  -2   7   32.08    3.72
  -3   2   7   27.97    5.11
   3   2   7   31.67    3.56
   3  -2   8  889.31   53.07
  -3   2   8 1057.83   52.20
  -3  -2   8  856.01   51.69
  -3   2  -8  910.75   53.03
  -3  -2   8  965.31   53.56
   3  -2   8 1088.28   53.73
   3   2   8  929.66   53.19
   3   2   9   61.11    5.87
   3  -2   9   79.33    6.61
   3   2   9   71.40    6.45
  -3   2   9   79.51    8.83
  -3   2  -9   86.20    6.51
   3  -2   9   99.94    7.22
  -3  -2   9   87.39    7.07
   3   2  10   40.14    4.39
   3  -2  10   23.78    3.07
  -3   2  10   29.14    2.93
   3  -2  10   35.84    4.15
  -3  -2  10   33.77    2.57
  -3   2 -10   36.50    3.89
   3  -2  10   36.32    4.37
  -3  -2  10   42.77    4.69
   3  -2  11   41.95    4.77
   3   2  11   68.39    6.43
  -3  -2  11   77.30    5.04
  -3   2  11   67.16    4.94
   3   2  11   63.90    4.86
  -3  -2  11   66.28    4.51
   3  -2  11   72.30    4.44
  -3   2 -11   56.23    5.50
   3  -2  11   81.44    7.20
  -3  -2  11   77.36    6.94
   3   2  12   77.90    7.49
  -3   2  12   94.07    6.33
   3   2  12   76.16    6.02
  -3  -2  12   90.10    6.15
   3  -2  12  111.73    9.21
  -3  -2  12   99.77    8.79
   3  -2  12   87.98    5.71
  -3  -2  12   89.44    5.94
  -3   2  13   18.90    2.57
   3  -2  13   17.52    4.40
  -3  -2  13   26.18    4.92
  -3   2  13   13.92    2.53
   3  -2  13   22.47    2.13
   3   2  13   16.41    2.28
  -3  -2  13   21.71    2.41
  -3   2  14   61.41    5.42
  -3  -2  14   82.89    5.56
  -3   2  14   72.28    5.61
   3  -2  14   75.93    5.16
   3  -2  14   76.81    8.87
  -3  -2  14   71.81    8.31
  -3  -2  15   92.61    6.21
  -3   2  15   89.91    6.49
  -3  -2  15   85.92    6.33
  -3  -2 -15   88.04    7.10
   3  -2  15   86.26    6.00
  -3  -2  15   79.40    9.00
   3  -2  15   87.47   10.15
  -3  -2 -16   43.61    4.63
  -3   2  16   48.18    4.09
   3  -2  16   44.29    3.76
  -3  -2  16   42.01    3.70
  -3  -2 -17   16.17    2.78
   3  -2  17   11.87    1.89
  -3   2  17   17.81    3.64
  -3  -2  17   12.04    1.88
  -3  -2  18   53.49    3.94
   3  -2  18   49.60    3.98
  -3  -2 -18   56.20    4.75
   3  -2 -19   37.91    3.51
  -3  -2 -19   36.15    3.44
   3  -2 -20    0.52    1.21
  -3  -2 -20    0.13    0.88
  -3  -2  20   -0.53    1.37
  -3   2  20    0.86    1.15
  -4  -2   0    1.18    2.23
  -4   2   0    1.14    2.28
  -4   2   0    2.21    2.57
  -4   2   0    2.75    1.26
   4  -2   0    3.87    1.80
   4   2   0    2.49    1.30
   4  -2  -1  267.76   15.08
  -4   2  -1  230.10   15.70
  -4   2   1  250.64   15.74
  -4  -2  -1  251.81   15.97
  -4   2   1  234.94   14.53
  -4   2  -1  262.55   14.76
   4   2   1  241.67   15.24
   4   2  -1  247.09   14.59
   4  -2  -2  442.94   26.32
   4  -2   2  474.24   27.34
  -4  -2  -2  497.14   27.54
  -4  -2   2  461.52   27.20
  -4   2   2  480.36   27.27
  -4   2  -2  480.43   27.18
  -4   2  -2  497.58   27.39
  -4   2   2  464.99   27.22
  -4   2   2  402.80   26.02
   4   2  -2  469.37   26.06
   4  -2  -3   61.12    4.26
   4  -2   3   64.50    5.42
  -4   2   3   57.34    4.99
  -4  -2  -3   62.49    5.19
  -4  -2   3   60.03    4.99
  -4   2  -3   59.91    5.15
  -4   2   3   45.60    3.95
   4   2  -3   62.87    4.09
   4   2   3   68.67    5.46
   4  -2  -4   43.32    3.18
  -4  -2  -4   39.15    3.94
  -4   2   4   47.04    4.06
  -4  -2   4   41.11    3.92
  -4   2  -4   38.43    3.96
  -4   2  -4   41.03    3.98
  -4   2   4   39.02    2.95
   4   2  -4   40.77    2.85
   4   2   4   48.90    4.44
  -4  -2  -5   59.51    4.68
  -4  -2   5   49.30    4.36
  -4   2  -5   49.92    4.52
  -4   2   5   50.65    4.42
   4  -2  -5   46.67    3.35
   4  -2   5   52.71    4.88
  -4   2   5   54.23    3.30
  -4   2  -5   53.33    4.95
   4  -2   6  105.24    7.95
  -4   2   6  108.30    7.43
  -4  -2   6  104.37    7.33
  -4  -2  -6  104.17    7.43
  -4   2  -6  106.74    7.45
  -4   2  -6   87.95    7.83
   4  -2   6  113.10    7.75
   4   2   6  103.36    7.90
   4  -2   7  705.93   44.29
  -4   2   7  754.39   43.62
  -4   2  -7  754.11   43.51
  -4  -2  -7  761.73   43.64
  -4  -2   7  722.69   43.43
  -4   2  -7  734.54   44.34
   4  -2   7  878.40   44.34
  -4  -2   7  741.39   44.18
   4   2   7  722.51   44.23
   4  -2   8  123.33    9.02
   4   2   8   99.49    8.57
  -4  -2   8  103.68    7.62
  -4   2   8  124.72    8.08
   4  -2   8  124.75    8.73
  -4   2  -8  126.54    8.85
  -4  -2   8  125.33    8.90
  -4   2   9   88.84    5.93
   4   2   9   62.08    6.62
   4  -2   9   75.10    7.03
   4   2   9   82.25    7.02
  -4   2  -9   78.91    6.74
   4  -2   9   90.47    7.10
  -4  -2   9   92.35    7.17
   4   2  10  427.06   26.93
   4  -2  10  389.51   25.77
  -4  -2  10  432.27   25.03
  -4   2  10  459.30   25.23
  -4   2  10  364.09   25.23
   4  -2  10  461.77   27.21
   4   2  10  345.31   25.50
   4  -2  10  472.04   24.57
  -4  -2  10  403.57   24.56
  -4   2 -10  450.80   26.44
   4  -2  10  507.29   27.47
  -4  -2  10  473.64   27.07
   4  -2  11  110.36    9.10
   4   2  11  145.69   10.79
  -4  -2  11  147.06    8.89
  -4   2  11  119.70    9.00
  -4   2  11  139.60    8.93
   4  -2  11  125.91   10.41
   4  -2  11  142.93    8.29
  -4  -2  11  130.53    8.44
  -4  -2  11  154.55   11.11
  -4   2 -11  125.11    9.77
   4  -2  11  160.36   11.55
   4   2  12    7.68    2.84
  -4   2  12    7.41    1.97
  -4  -2  12    7.56    1.81
   4  -2  12    9.61    1.44
  -4  -2  12    7.39    1.61
  -4   2  12    7.12    2.11
   4  -2  12    8.14    3.22
  -4  -2  12   11.92    3.50
   4   2  13   38.93    5.03
  -4   2  13   46.88    4.24
  -4  -2  13   54.81    4.10
  -4  -2 -13   47.69    4.80
   4  -2  13   46.39    3.59
  -4  -2  13   43.86    6.15
   4  -2  13   55.68    7.13
  -4   2  14  184.02   11.57
  -4  -2  14  179.14   11.41
  -4  -2 -14  167.64   11.95
   4  -2  14  172.41   10.92
   4  -2  14  212.97   16.26
  -4  -2  14  181.63   14.67
  -4  -2 -15   25.96    3.41
  -4   2  15   26.34    3.18
   4  -2  15   28.24    2.74
  -4  -2  15   27.31    3.12
  -4  -2  15   27.87    2.81
  -4  -2 -16   -0.56    1.98
  -4  -2  16    1.38    1.67
   4  -2  16    1.73    1.34
  -4   2  16    3.05    3.32
  -4   2  16   -0.56    1.76
  -4  -2  16    0.55    1.46
   4  -2  17   43.10    3.51
  -4  -2  17   43.74    3.57
  -4  -2  17   40.39    3.73
  -4  -2 -17   45.42    4.28
  -4  -2  18   24.43    2.56
   4  -2  18   26.62    2.39
  -4  -2  18   29.03    2.52
   4  -2 -18   34.43    3.38
  -4  -2 -18   35.10    3.29
  -4  -2  19    2.08    0.89
  -4  -2 -19    0.47    0.76
   4  -2 -19    4.98    1.67
  -4   2  19    5.11    1.98
   4  -2 -20    7.95    1.47
  -4  -2  20   11.34    1.62
  -5   2   0    2.14    2.68
  -5  -2   0    1.41    2.33
   5   2   0    2.24    1.63
   5  -2   0    1.35    1.82
  -5   2   0    1.70    1.62
   5   2   1  239.40   15.80
   5   2  -1  260.51   15.14
  -5   2  -1  247.10   16.38
  -5  -2  -1  266.31   16.76
  -5   2  -1  270.00   15.57
  -5   2   1  225.96   15.06
   5  -2  -1  265.98   15.73
  -5  -2  -2    9.53    2.96
  -5   2  -2   10.81    2.98
  -5   2   2    6.44    2.70
  -5  -2   2    9.83    2.70
   5   2  -2    8.97    1.43
   5   2   2    4.17    2.08
   5  -2   2    7.18    2.25
  -5   2   2    8.89    1.62
  -5   2  -2    7.91    2.14
   5  -2  -2    7.29    1.64
   5   2  -3  786.99   46.49
   5   2   3  905.75   48.22
  -5   2   3  786.82   47.60
  -5   2  -3  795.73   47.69
  -5  -2  -3  817.70   47.94
  -5  -2   3  772.79   47.66
  -5   2   3  864.72   46.62
   5  -2  -3  794.45   46.79
   5  -2   3  833.74   47.97
   5   2  -4   53.47    3.72
   5   2   4   60.55    5.24
  -5  -2  -4   55.75    5.10
  -5  -2   4   45.57    4.60
  -5   2   4   52.02    4.78
  -5   2  -4   58.70    5.02
  -5   2   4   45.30    3.56
   5  -2   4   60.57    4.40
   5  -2  -4   50.51    3.95
   5   2   5  233.26   14.32
  -5  -2  -5  211.05   13.90
  -5   2  -5  227.18   14.01
  -5  -2   5  202.77   13.72
  -5   2   5  208.13   13.72
  -5   2  -5  180.15   13.91
   5  -2  -5  195.02   12.66
  -5   2  -6   97.99    7.28
  -5   2   6   99.73    7.28
  -5  -2  -6   86.53    7.13
  -5  -2   6   86.48    7.05
  -5   2  -6   83.54    7.41
   5  -2   6  111.12    7.14
  -5  -2   6  101.64    7.21
   5  -2   6   97.11    7.69
   5   2   7    0.49    1.57
  -5   2  -7   -0.19    1.61
  -5  -2  -7   -0.20    1.45
  -5  -2   7    0.37    1.32
  -5   2   7    1.58    1.65
  -5  -2   7   -0.20    1.63
  -5   2  -7    1.20    2.04
   5  -2   7    0.38    1.43
   5  -2   7    1.66    1.69
   5   2   8  185.57   13.11
   5  -2   8  204.52   13.69
  -5   2  -8  184.94   13.00
   5  -2   8  216.22   13.07
  -5  -2   8  185.23   12.64
  -5   2   8  189.94   12.46
  -5  -2   8  168.87   12.02
   5   2   9   15.07    3.03
  -5  -2  -9   14.54    2.51
   5  -2   9   12.77    3.31
   5   2   9    9.55    3.01
  -5   2   9   13.21    2.16
  -5   2   9   12.98    2.10
  -5  -2   9   11.78    1.78
  -5  -2   9   10.79    1.45
   5  -2   9   13.85    3.03
  -5   2  -9   10.68    2.63
  -5  -2   9   11.76    2.65
   5   2  10  105.52    8.76
   5  -2  10   95.59    7.83
  -5  -2 -10   92.36    7.60
   5   2  10   93.72    8.11
   5  -2  10  104.94    9.18
  -5  -2  10   85.77    6.78
  -5   2  10  114.77    7.25
  -5  -2  10  100.00    6.51
  -5   2 -10  113.16    8.52
   5  -2  10  127.62    9.37
  -5  -2  10  107.44    8.55
   5   2  11  132.80   10.61
   5  -2  11  113.86    9.24
  -5  -2 -11  122.59    9.41
   5  -2  11  125.62   10.66
  -5   2  11  136.23    8.78
  -5  -2  11  133.42    8.64
  -5  -2  11  124.42    8.22
   5  -2  11  165.84   11.79
  -5   2 -11  126.85    9.83
  -5  -2  11  136.25   10.70
   5   2  12   92.68    8.77
  -5  -2  12   98.74    6.90
  -5  -2  12  106.79    6.79
  -5   2  12  100.40    7.05
  -5  -2 -12  100.24    7.78
   5  -2  12  105.07    6.30
   5  -2  12  122.12   10.58
  -5  -2  12  100.89    9.36
   5   2  13   63.95    7.24
  -5  -2  13   79.42    5.96
  -5   2  13   84.30    6.27
  -5  -2  13   81.49    5.95
  -5  -2 -13   85.44    6.82
   5  -2  13   90.58    5.62
  -5  -2  13   74.94    8.56
  -5  -2  14   62.07    4.81
  -5  -2  14   58.14    4.85
  -5   2  14   51.98    4.94
  -5  -2 -14   51.73    5.14
   5  -2  14   62.84    4.43
  -5  -2  14   62.87    7.89
  -5  -2 -15    8.11    2.25
  -5  -2  15   10.89    2.32
   5  -2  15   11.89    1.88
  -5   2  15   10.63    3.53
  -5  -2  15   11.75    2.10
  -5   2  15    9.09    2.29
  -5  -2 -16   37.05    4.00
  -5   2 -16   44.75    3.60
  -5  -2  16   40.58    3.80
  -5  -2  16   34.08    3.44
  -5   2  16   44.18    3.95
  -5  -2  17   30.94    3.04
  -5  -2  17   32.40    2.93
  -5  -2 -17   31.44    3.40
  -5  -2  18   19.95    2.13
   5  -2 -18   25.40    2.82
  -5  -2  19    3.77    0.92
   5  -2 -19    5.75    1.64
  -5   2  19    7.81    1.95
   6  -2   0 4509.10  220.65
  -6   2   0 3801.95  220.37
  -6  -2   0 3758.37  220.58
  -6   2   0 2999.04  219.02
   6   2   0 4941.20  220.00
   6  -2   1  663.44   45.45
   6  -2  -1  937.60   45.78
  -6  -2  -1  834.13   46.42
  -6   2  -1  818.53   46.05
  -6   2   1  679.38   44.54
  -6   2  -1  648.17   44.85
   6   2  -1  856.06   44.68
   6   2   1  769.52   45.36
  -6   2  -2    1.11    2.71
  -6  -2  -2    8.56    3.13
  -6  -2   2    8.26    2.90
  -6   2   2    5.41    2.89
  -6   2   2    3.94    1.59
   6  -2  -2    3.91    1.76
   6  -2   2    8.04    2.64
  -6   2  -2    2.67    2.22
   6   2  -2    5.06    1.27
   6   2   2    5.46    2.41
   6  -2   3  421.59   24.39
   6  -2  -3  398.14   23.11
  -6   2  -3  427.40   24.31
  -6  -2  -3  398.30   24.38
  -6  -2   3  410.27   24.24
  -6   2   3  414.83   24.14
  -6   2   3  365.01   22.48
  -6   2  -3  368.55   23.85
  -6  -2   3  334.88   22.52
   6   2   3  421.69   24.48
   6   2  -3  382.17   22.64
   6  -2  -4  772.32   45.96
   6  -2   4  772.84   47.20
  -6  -2  -4  840.73   47.36
  -6   2   4  799.71   46.94
  -6  -2   4  816.41   47.13
  -6   2  -4  846.91   47.19
  -6   2   4  743.50   45.24
  -6  -2   4  866.16   46.11
   6   2   4  883.88   47.57
  -6   2   5   82.49    7.11
  -6   2  -5  104.18    7.64
  -6  -2  -5   86.91    7.33
  -6  -2   5   96.31    7.44
  -6  -2   5   96.09    6.67
   6   2   5   86.50    7.44
  -6   2  -6   38.15    4.31
  -6  -2   6   38.75    3.62
   6  -2   6   36.67    4.37
  -6   2  -6   37.91    4.22
  -6   2   6   34.02    4.03
  -6  -2  -6   36.80    4.10
  -6  -2   6   32.90    3.90
  -6  -2   7  181.57   10.40
  -6   2  -7  180.93   12.23
  -6  -2   7  182.75   11.57
  -6  -2  -7  181.63   11.99
  -6   2   7  171.50   11.84
  -6  -2   7  190.67   11.95
  -6   2  -7  177.73   11.84
   6  -2   7  191.22   12.80
  -6   2   8  221.04   13.39
  -6  -2   8  190.23   12.88
   6   2   8  180.94   13.55
   6  -2   8  219.05   14.75
  -6  -2   8  198.95   11.86
  -6   2   8  220.48   12.30
  -6   2   8  192.00   12.46
  -6   2  -8  206.35   13.83
  -6  -2   8  204.42   13.18
  -6  -2  -9   14.48    2.60
   6  -2   9   16.14    3.96
   6   2   9   15.49    4.13
  -6   2   9   20.45    2.44
  -6  -2   9   16.34    1.92
  -6  -2   9   11.27    1.93
   6   2   9   14.00    3.11
  -6  -2   9    7.40    2.44
  -6   2  -9   15.65    3.48
  -6  -2  -9   14.58    2.42
   6   2  10    7.79    2.67
   6  -2  10    1.18    1.80
  -6  -2 -10    1.36    2.22
   6   2  10    1.09    2.18
  -6   2  10    2.57    1.80
  -6  -2  10   -1.02    1.54
  -6  -2  10    1.84    1.24
  -6  -2  10    1.30    2.16
  -6  -2 -10    0.74    1.55
  -6   2 -10    1.84    2.33
   6   2  11    7.23    3.04
   6  -2  11    4.99    2.05
  -6   2  11    5.87    2.05
  -6  -2  11    6.14    1.95
  -6  -2 -11    6.65    2.63
  -6  -2  11    6.21    1.70
  -6  -2  11    7.67    2.75
   6   2  12    8.21    2.86
   6  -2  12    8.40    2.37
  -6   2  12   12.12    2.54
  -6  -2  12   11.96    2.26
  -6  -2 -12    8.45    2.86
  -6  -2  12   11.31    2.05
  -6  -2  12   12.34    3.46
   6   2  13    4.97    2.49
  -6  -2  13    6.65    1.98
  -6   2  13    5.77    2.12
  -6  -2 -13    4.03    2.20
  -6  -2  13    6.02    1.85
  -6  -2  13   11.31    3.75
  -6   2  14    6.43    2.33
  -6  -2  14    8.59    2.15
  -6  -2 -14    9.75    2.36
  -6  -2  14    4.93    1.85
  -6   2  14    8.11    3.80
  -6   2  15   13.39    3.57
  -6  -2  15    6.11    1.95
  -6   2  15    5.60    2.14
  -6  -2 -15    6.23    2.03
  -6  -2  15    6.53    1.92
  -6   2 -15    6.55    1.99
  -6   2 -16   60.28    3.12
  -6  -2  16   53.27    3.09
  -6  -2  16   54.32    3.05
  -6  -2  17   43.13    3.77
   6  -2 -17   53.48    4.37
  -6  -2  18    1.35    1.03
   6  -2 -18    1.19    1.47
  -6   2  18    4.29    2.19
  -6   2  19   18.40    2.07
  -6   2  19   20.15    2.38
  -7   2   0    0.75    3.31
  -7  -2   0    2.80    2.98
  -7   2   0   -0.22    1.72
   7  -2   0    1.09    2.44
   7   2   0    1.53    1.86
   7  -2   1  149.16   12.68
   7  -2  -1  192.37   12.64
  -7   2  -1  171.59   12.97
  -7  -2  -1  177.78   13.33
  -7   2   1  171.54   11.16
  -7   2  -1  145.25   11.66
   7   2  -1  174.04   11.39
   7   2   1  156.40   12.15
   7  -2   2  363.05   22.43
   7  -2  -2  370.48   21.39
  -7   2  -2  348.37   22.09
  -7   2   2  367.21   22.21
  -7  -2  -2  342.88   22.43
  -7  -2   2  363.94   22.32
  -7   2   2  316.20   19.92
  -7   2  -2  333.20   21.31
   7   2  -2  315.35   20.18
   7   2   2  278.85   21.42
   7  -2  -3    7.63    1.81
   7  -2   3    7.74    2.47
  -7   2  -3    7.34    2.55
  -7  -2  -3    4.03    2.60
  -7  -2   3    8.41    2.80
  -7   2   3    6.45    2.79
  -7   2  -3    7.61    2.75
  -7   2   3    6.09    1.19
   7   2  -3    5.81    1.41
   7   2   3    9.38    2.90
   7  -2   4  429.20   27.15
   7  -2  -4  388.97   25.68
   7   2   4  484.95   27.60
  -7   2   4  425.39   26.79
  -7   2  -4  439.47   27.06
  -7  -2  -4  449.34   27.28
  -7  -2   4  425.63   26.94
  -7   2  -4  457.78   26.93
  -7  -2   5    9.99    1.43
  -7  -2  -5   13.14    2.90
  -7  -2   5    8.32    2.35
  -7   2   5   10.29    2.73
  -7   2  -5   11.43    2.85
   7   2   5    8.90    2.49
   7  -2   6    0.33    1.93
  -7   2   6    1.86    2.17
   7   2   6    2.99    2.22
  -7  -2   6    1.45    1.00
  -7   2   6    0.57    1.70
  -7   2   6    0.77    1.26
  -7  -2   6    1.72    1.24
  -7  -2  -6   -0.15    1.47
  -7   2  -6    0.28    2.08
  -7   2   6    1.09    1.97
  -7  -2  -6   -0.29    1.86
  -7  -2   6    0.56    1.72
  -7   2   7  104.34    7.98
  -7  -2  -7   88.98    7.71
  -7  -2   7   89.84    7.56
  -7   2  -7  104.79    7.93
   7  -2   7  111.75    8.88
  -7   2   7  128.57    8.31
  -7   2   7   90.19    6.32
  -7  -2   7   94.42    6.00
  -7   2   7   63.59    6.36
  -7  -2  -7   80.50    6.59
  -7   2  -7   86.92    7.64
  -7  -2   7   90.21    7.23
  -7   2   8  950.44   57.68
   7   2   8  926.76   58.29
  -7  -2   8  977.56   56.05
  -7   2   8  864.42   56.66
  -7   2   8 1101.51   56.56
   7  -2   8 1157.09   60.03
  -7  -2  -8  839.13   56.59
  -7   2  -8 1004.03   58.29
  -7  -2   8  965.24   57.63
  -7   2   9  317.51   20.51
   7   2   9  283.75   20.24
  -7  -2  -9  294.25   18.64
  -7   2  -9  295.27   20.00
  -7  -2   9  288.81   19.76
  -7  -2   9  283.01   18.03
  -7   2   9  323.84   18.46
  -7   2   9  333.69   18.93
  -7   2  10   10.29    4.05
   7   2  10    9.29    3.27
   7  -2  10    9.44    2.82
  -7   2  10   10.64    2.68
  -7   2  10   13.06    2.41
  -7  -2  10   12.80    2.24
  -7  -2  10    9.06    1.95
  -7   2 -10    7.91    3.11
  -7  -2 -10   12.87    2.35
  -7  -2  11  118.25    8.67
  -7  -2  11  133.94    8.65
  -7  -2 -11  123.15    9.64
  -7  -2 -11  146.18    8.91
   7   2  11  116.19   10.72
   7  -2  11  100.35    9.64
  -7  -2  12  215.28   14.04
  -7  -2  12  234.23   14.27
  -7  -2 -12  228.17   15.18
  -7  -2 -12  234.00   14.15
   7   2  12  228.74   16.86
   7  -2  12  179.76   15.09
  -7   2  13    3.25    2.03
  -7  -2  13    4.05    1.86
  -7  -2  13    2.99    1.69
  -7  -2 -13    0.21    1.83
  -7  -2  13    3.08    1.68
  -7   2  13    4.90    3.34
  -7  -2  14    5.84    2.01
  -7   2  14    3.30    2.13
  -7  -2 -14   -0.34    0.88
  -7   2 -14    2.80    1.83
  -7  -2  14    1.89    1.42
  -7   2 -15  146.61    8.87
  -7   2  15  119.06    8.75
  -7  -2  15  128.03    8.63
  -7   2 -16  133.42    8.40
  -7  -2  16  132.21    8.45
   7  -2 -16  126.66    8.50
  -7  -2  17    3.39    1.31
  -7   2  17    5.63    2.61
  -7  -2  17    6.86    2.65
  -7   2  17    3.18    1.96
  -7   2  18   19.85    2.61
  -7  -2  18   20.90    2.51
   8  -2   0  171.70   13.42
   8   2   0  182.04   12.29
  -8   2   0  154.36   11.16
  -8   2   0  161.43   13.23
  -8  -2   0  148.50   13.11
   8  -2   1   45.43    6.27
   8  -2  -1   53.20    6.08
  -8   2  -1   64.61    7.08
  -8  -2  -1   47.97    6.47
   8   2  -1   55.19    5.03
   8   2   1   39.84    5.42
  -8   2   1   45.13    4.27
  -8   2  -1   47.63    5.02
   8   2  -2    6.98    1.91
   8   2   2    9.61    3.15
   8  -2  -2   11.89    2.75
   8  -2   2   10.06    3.46
  -8   2   2   37.84    2.55
  -8  -2   2   39.85    5.08
  -8   2   2   32.85    4.58
  -8  -2  -2   10.00    3.65
  -8   2  -2    9.88    3.71
  -8  -2   2   11.38    1.74
  -8  -2  -2   11.24    2.03
  -8   2   2    7.16    1.63
  -8   2  -2   11.20    2.98
  -8   2  -2   26.14    2.29
  -8   2  -2   12.71    2.01
  -8  -2  -2    9.41    1.99
  -8  -2   2    9.65    1.82
  -8   2   2   16.32    1.98
  -8   2  -3   48.70    3.74
  -8   2   3   50.57    3.74
   8   2   3   45.54    5.81
  -8   2   3   48.85    3.61
  -8   2  -3   46.10    3.68
  -8  -2   3   42.80    3.64
   8  -2   3   46.60    5.83
  -8  -2  -3   39.72    3.74
   8  -2  -3   43.16    4.64
  -8  -2  -3   50.38    5.89
  -8  -2   3   51.92    5.76
  -8   2  -3   45.00    5.64
  -8   2   3   46.97    5.75
  -8  -2   3   46.07    3.62
  -8  -2   3   52.75    3.83
  -8   2  -3   50.16    3.94
  -8  -2  -3   53.42    4.10
  -8   2  -3   45.75    5.20
  -8   2  -4  170.15    9.96
  -8   2   4  162.99    9.85
   8   2   4  170.52   12.63
   8  -2   4  175.03   12.57
  -8  -2  -4  144.27    9.90
  -8  -2   4  145.10    9.82
  -8   2   4  154.01    9.78
  -8   2  -4  166.29    9.90
  -8  -2  -4  160.23   12.29
  -8  -2   4  155.59   12.03
  -8   2   4  155.17   11.90
  -8   2  -4  174.34   12.38
  -8  -2  -4  180.33   10.52
  -8  -2   4  157.81    9.93
  -8   2  -4  168.93   12.02
  -8   2  -5   46.50    3.42
  -8   2   5   44.06    3.32
  -8   2  -5   39.62    5.09
  -8  -2  -5   40.44    5.21
  -8  -2   5   38.86    4.92
  -8   2   5   30.40    4.66
   8   2   5   43.36    5.30
  -8   2   5   57.56    4.67
  -8   2   5   40.69    3.25
   8  -2   5   43.48    5.29
  -8   2  -5   44.82    3.39
  -8   2   5   35.65    3.40
  -8   2   5   40.02    3.65
  -8  -2   5   40.10    3.30
  -8  -2  -5   50.66    4.12
  -8   2  -5   44.84    5.08
  -8   2  -6   66.90    6.76
  -8  -2  -6   62.07    6.57
  -8  -2   6   55.67    6.30
  -8   2   6   55.41    6.35
  -8   2   6   82.78    6.27
   8   2   6   62.91    6.52
  -8   2   6   84.92    6.13
  -8   2   6   67.87    4.65
  -8   2  -6   64.62    4.65
  -8  -2   6   68.15    4.71
  -8   2   6   65.57    5.27
  -8   2   6   57.18    4.87
  -8  -2  -6   73.47    5.61
  -8   2   6   66.74    4.62
  -8   2  -6   67.87    4.68
   8   2   7  100.09    8.55
  -8   2   7  119.78    8.26
  -8   2   7  125.76    8.12
  -8   2   7  100.77    6.22
  -8   2   7   91.13    6.62
  -8  -2   7   86.87    6.22
  -8   2   7   73.36    6.82
  -8  -2  -7   88.38    7.06
  -8   2   7   86.58    8.16
  -8   2  -7   92.31    8.25
  -8   2   8   29.41    4.38
  -8   2   8   43.56    5.24
  -8   2   8   33.25    3.99
  -8  -2   8   30.88    3.12
  -8   2   8   43.36    3.69
  -8   2   8   47.98    4.95
  -8  -2  -8   36.14    3.96
  -8   2  -8   34.68    4.72
   8   2   9   19.30    4.04
  -8   2   9   23.95    4.26
   8  -2   9   18.16    4.07
  -8  -2  -9   19.54    3.01
  -8   2  -9   20.90    3.72
  -8   2   9   21.22    2.83
  -8  -2   9   18.52    2.49
  -8   2   9   20.93    3.12
  -8  -2 -10   72.16    5.34
  -8   2  10   64.83    6.84
   8   2  10   57.30    6.92
   8  -2  10   50.01    6.15
  -8   2  10   61.21    5.00
  -8   2  10   66.40    5.46
  -8  -2  10   49.45    4.65
   8  -2  11    7.59    2.50
   8   2  11   12.25    3.71
  -8   2  11   10.23    3.85
  -8  -2 -11   10.59    2.23
  -8  -2  11   16.94    2.25
  -8  -2  11    7.67    2.07
  -8   2  11    7.11    2.32
  -8  -2  12   33.09    3.35
  -8  -2  12   28.85    3.28
   8   2  12   26.92    4.87
  -8  -2 -12   29.04    3.15
  -8   2 -12   38.64    3.80
  -8   2 -13   48.71    4.27
  -8   2  13   53.51    5.57
  -8   2  14    5.82    2.72
  -8   2  14    4.24    2.71
  -8   2 -14    3.11    1.75
  -8   2  14    3.92    2.15
  -8   2  15    0.20    2.03
  -8   2  15    2.60    2.82
  -8   2 -15    1.46    1.56
  -8  -2  15    4.16    1.82
  -8   2  16    0.44    1.04
  -8  -2  16    7.19    1.70
  -8   2 -16    5.27    1.38
  -8  -2  16    6.47    2.54
  -8   2  16    7.60    2.82
  -8  -2  17    0.64    1.14
  -8  -2  17    2.92    1.96
  -8  -2  18    7.76    1.51
   9   2   0    1.44    2.13
   9  -2   0    0.54    2.76
  -9  -2   0    2.79    3.40
  -9   2   0    0.53    3.48
  -9  -2   0   -1.28    1.38
  -9   2   0    0.13    1.35
  -9  -2   0   -0.14    1.33
  -9   2   0   -0.44    1.64
  -9   2   0    0.42    1.93
  -9  -2   0    1.33    1.78
  -9   2   0    0.96    1.72
  -9   2  -1   94.77    6.42
   9   2  -1   81.08    7.25
   9   2   1   90.73    8.70
   9  -2   1   78.32    9.52
   9  -2  -1   83.11    8.63
  -9  -2  -1   76.16    6.36
  -9   2  -1   90.48    6.33
  -9   2  -1  100.30    9.64
  -9  -2  -1   85.71    9.34
  -9  -2   1   91.20    6.12
  -9  -2   1  107.04    6.52
  -9   2   1   86.08    5.98
  -9   2  -1   93.84    6.30
  -9   2   1   68.22    6.22
  -9   2  -1   78.05    7.32
  -9   2  -2  237.20   13.91
  -9   2   2  230.32   13.84
   9   2  -2  206.82   14.63
   9   2   2  159.97   15.99
   9  -2   2  231.02   17.65
   9  -2  -2  219.82   15.92
  -9  -2  -2  202.30   13.84
  -9  -2   2  208.61   13.80
  -9   2   2  235.13   13.83
  -9   2  -2  235.04   13.86
  -9  -2  -2  223.32   17.21
  -9  -2   2  220.98   16.82
  -9   2   2  240.37   17.03
  -9   2  -2  250.12   17.25
  -9  -2   2  234.90   13.73
  -9  -2  -2  238.66   14.08
  -9   2   2  209.16   13.38
  -9   2  -2  237.13   13.96
  -9  -2   2  251.30   14.02
  -9   2  -2  189.90   15.23
  -9   2   3   36.59    3.18
  -9   2  -3   36.02    3.23
   9   2   3   41.96    6.03
  -9   2  -3   35.69    3.28
  -9  -2  -3   35.34    3.47
   9  -2   3   45.04    6.05
  -9   2   3   34.87    3.23
  -9  -2   3   29.53    3.23
  -9   2   3   35.09    3.06
  -9  -2   3   37.41    3.16
  -9   2  -3   30.13    4.66
  -9  -2  -3   37.80    3.54
  -9  -2   3   34.45    3.20
  -9   2  -3   43.71    3.64
  -9  -2   3   35.87    5.36
  -9   2   3   34.32    5.28
  -9   2  -3   35.11    5.41
  -9  -2  -3   31.72    5.39
  -9  -2  -4    2.41    1.69
  -9   2  -4    6.87    1.59
  -9   2   4    4.42    1.43
  -9  -2   4    3.50    1.63
  -9   2   4    5.50    1.54
  -9   2  -4    4.80    1.57
  -9   2   4    5.97    3.06
  -9   2  -4    0.80    2.78
  -9  -2   4    4.75    2.61
  -9  -2  -4    5.12    3.02
   9   2   4    2.29    2.40
  -9   2   4    5.14    2.17
  -9   2   4    5.75    1.52
  -9   2   4    3.80    1.54
  -9  -2   4    5.29    1.48
  -9  -2   4    5.72    1.44
  -9  -2  -4    5.32    1.83
  -9   2  -4    5.15    1.83
  -9   2  -4    5.88    2.79
  -9   2   5   31.54    4.77
  -9   2  -5   40.29    5.38
   9   2   5   33.76    5.20
  -9   2   5   51.39    4.60
  -9   2   5   36.32    3.11
  -9   2  -5   37.07    3.22
  -9   2   5   38.89    3.49
  -9   2   5   32.78    3.32
  -9   2  -5   38.39    3.96
  -9  -2  -5   45.41    4.10
  -9  -2   5   33.95    3.05
  -9   2  -5   37.27    4.93
  -9   2   6   53.14    6.15
  -9   2  -6   48.02    6.07
   9   2   6   50.21    6.23
  -9   2   6   71.87    5.82
  -9   2   6   69.86    5.32
  -9   2   6   53.86    4.06
  -9   2  -6   52.25    4.09
  -9   2   6   46.59    4.31
  -9   2   6   53.22    4.65
  -9  -2  -6   55.70    5.06
  -9   2  -6   45.46    5.66
  -9   2   7    4.07    2.85
  -9   2  -7    1.88    2.68
  -9   2   7    3.83    2.69
   9   2   7   -0.41    2.57
  -9   2   7    4.75    2.15
  -9   2   7    3.06    2.07
  -9   2   7    2.94    1.91
  -9  -2   7    2.73    1.36
  -9  -2  -7    3.50    2.14
  -9   2   7    4.93    1.47
  -9   2  -7    5.77    1.61
  -9   2   8  102.15    7.35
  -9   2   8   83.32    5.54
  -9   2   8   89.57    6.23
  -9  -2   8   75.36    5.79
  -9   2   8   65.24    6.32
  -9  -2  -8   71.81    6.50
  -9   2  -8   88.53    7.14
   9  -2   8   82.18    8.67
  -9   2   8  106.89    7.99
  -9  -2   9   30.71    3.15
  -9   2   9   24.87    3.60
  -9   2   9   27.89    3.25
  -9  -2   9   24.50    2.93
  -9   2   9   33.14    4.17
  -9   2  -9   36.96    4.27
  -9  -2  -9   31.51    3.72
   9   2   9   26.22    4.74
   9  -2   9   24.65    4.75
  -9   2   9   39.49    5.13
  -9   2  10   10.31    2.80
  -9  -2  10   11.60    2.19
  -9   2  10   12.80    2.42
  -9  -2  10    7.23    2.05
  -9   2  10    6.12    2.83
   9  -2  10    8.95    3.25
  -9   2  10   11.71    3.87
   9   2  10    8.46    3.17
  -9   2 -10   12.55    2.98
  -9  -2 -10    9.86    2.41
  -9  -2  11   37.83    3.82
  -9   2  11   43.70    4.41
  -9  -2  11   51.99    4.11
  -9   2  11   46.41    5.15
  -9   2 -11   51.19    4.69
  -9  -2 -11   41.51    4.02
  -9   2  11   54.29    5.90
  -9   2  12    5.36    2.28
  -9  -2  12    7.58    1.96
  -9  -2  12    9.80    2.15
  -9   2  12   11.41    2.98
  -9   2  12   13.68    3.83
  -9  -2 -12    9.31    1.96
  -9   2 -12    9.38    2.45
  -9   2  13   11.11    2.32
  -9  -2  13   10.36    1.83
  -9  -2  13   11.49    2.17
  -9   2  13   16.01    3.56
  -9  -2  13   14.76    3.24
  -9   2 -13   14.37    2.43
  -9  -2 -13   10.61    1.81
  -9  -2  14    1.35    1.68
  -9  -2  14   -0.59    2.22
  -9   2  14    0.88    2.46
  -9   2 -14    1.85    1.69
  -9   2  14   -0.17    0.98
  -9   2 -15    5.08    1.62
  -9  -2  15    4.40    2.15
  -9   2  15    6.65    2.59
  -9  -2  16   27.71    2.87
  -9   2 -16   25.31    2.31
  -9  -2  17    1.95    1.04
  -9   2  17   -1.07    1.66
  10   2   0   96.19    8.62
 -10   2   0   89.77    6.82
 -10  -2   0   69.67    6.68
 -10   2   0   78.61    9.93
 -10  -2   0   90.30    6.36
 -10  -2   0   90.74    6.67
 -10   2   0  106.34    6.68
 -10   2   0   95.79    6.90
  10   2  -1   88.15    8.34
  10   2   1   89.30    9.73
 -10  -2  -1   88.20    7.36
 -10   2  -1  109.89    7.59
 -10   2  -1  118.42   11.31
 -10  -2   1  105.67    7.11
 -10  -2  -1  102.12    7.07
 -10   2   1  101.91    7.06
 -10  -2   1  112.43    7.44
 -10   2  -1  110.02    7.36
 -10   2  -1  109.14    7.53
 -10  -2   2   73.93    5.85
 -10  -2  -2   70.87    5.82
 -10   2   2   75.21    5.69
 -10   2  -2   78.80    5.78
 -10   2  -2   77.49    8.75
 -10   2   2   75.01    8.59
 -10  -2   2   81.52    5.55
 -10  -2   2   79.31    5.72
 -10   2   2   71.36    5.22
 -10   2  -2   78.13    5.79
  10   2   2   48.79    7.77
 -10   2   3  351.58   21.42
 -10   2  -3  368.73   21.53
 -10   2  -3  359.23   24.83
 -10   2   3  342.86   24.48
 -10  -2   3  384.35   21.50
 -10   2   3  337.16   21.36
 -10  -2  -3  384.55   21.98
 -10   2  -3  363.05   21.79
 -10  -2   3  361.23   21.52
  10   2   3  342.11   25.52
 -10   2   4  200.83   12.83
 -10   2  -4  210.54   12.97
 -10   2  -4  208.42   15.88
 -10   2   4  188.14   15.34
 -10   2   4  179.33   12.87
 -10  -2   4  231.63   13.07
 -10  -2  -4  240.83   13.74
 -10  -2   4  200.29   12.86
 -10   2  -4  234.86   13.64
  10   2   4  243.49   17.41
 -10   2   5  108.50    7.42
 -10   2  -5  105.01    7.47
 -10   2   5  101.50    7.65
 -10  -2   5  122.81    7.68
  10   2   5  136.28   11.33
 -10  -2   5   97.66    7.29
 -10  -2  -5  129.73    8.55
 -10   2  -5  124.79    8.43
 -10   2  -5  116.84   10.25
 -10   2   5   99.88    9.63
  10   2   6    4.79    2.84
 -10   2   6    8.71    2.67
 -10   2   6    5.61    3.08
 -10   2  -6    2.53    2.81
 -10  -2   6    2.51    1.63
 -10   2   6    4.16    1.85
 -10  -2  -6    5.16    2.56
 -10   2  -6    4.74    2.60
 -10   2  -6    4.58    1.60
 -10   2   6    3.11    1.50
 -10   2   7  279.51   16.78
 -10   2   7  236.21   16.80
 -10  -2   7  278.89   16.79
 -10   2  -7  262.44   16.32
 -10   2   7  267.49   16.32
 -10  -2  -7  266.79   17.49
  10   2   7  284.22   19.87
 -10   2   8   42.11    3.81
 -10   2   8   30.68    3.93
 -10  -2   8   48.26    3.97
 -10   2   8   39.19    3.26
 -10   2  -8   44.88    4.86
 -10  -2  -8   34.97    4.32
  10  -2   8   39.70    6.11
  10   2   8   31.10    5.34
 -10   2   8   46.96    5.17
  10  -2   9    0.96    2.96
 -10   2   9    2.95    2.96
 -10  -2  -9   -0.58    2.12
 -10   2  -9    1.41    2.61
 -10   2   9    1.12    2.09
 -10   2   9    2.24    2.02
 -10  -2   9    3.06    1.73
 -10  -2   9    2.15    1.71
 -10  -2  10   -0.89    1.33
 -10   2  10    2.69    3.07
 -10   2 -10    3.16    2.47
 -10  -2 -10    2.71    1.93
 -10   2  10    0.18    2.03
 -10   2  10    3.46    1.76
 -10  -2  10    1.04    1.60
 -10  -2  10    1.50    1.62
 -10  -2  11   50.67    3.39
 -10   2  11   60.75    5.49
 -10  -2 -11   48.92    3.41
 -10   2 -11   52.96    4.05
 -10  -2  12   74.98    3.54
 -10  -2  12   92.93    4.24
 -10  -2 -12   94.85    4.06
 -10   2 -12   99.00    4.83
 -10   2  12  116.17    6.58
 -10  -2  13  140.12    8.27
 -10  -2  13   91.31    7.60
 -10  -2 -13  126.83    7.87
 -10   2 -13  142.19    8.50
 -10   2  13  182.66    9.97
 -10   2 -14   29.47    3.00
 -10  -2  14   29.53    2.94
 -10  -2  15   11.13    1.81
 -10   2 -15   12.60    1.68
 -10   2  15   14.94    2.60
 -10  -2  16   38.55    2.92
 -11   2   0    2.06    4.56
 -11  -2   0    1.02    1.49
 -11   2   0    1.21    1.61
 -11  -2   0    0.64    1.73
 -11   2   0    1.23    2.51
 -11   2  -1   43.67    4.28
 -11   2  -1   40.39    7.06
 -11  -2   1   42.70    3.70
 -11  -2  -1   34.71    3.53
 -11   2   1   40.80    3.76
 -11   2  -1   43.85    3.94
 -11  -2   1   42.19    3.99
 -11  -2  -1   44.10    4.07
  11   2   1   33.35    5.86
 -11   2   2  257.46   15.69
 -11   2  -2  259.83   15.76
 -11  -2   2  269.76   15.46
 -11  -2  -2  249.07   15.38
  11   2   2  209.73   19.15
 -11  -2   2  249.89   15.63
 -11   2  -2  253.69   15.66
 -11   2   2  242.53   15.16
 -11   2  -2  247.35   19.58
 -11   2   2  226.82   18.96
 -11   2   3    0.77    1.63
 -11   2  -3    2.60    1.83
  11   2   3    3.30    3.78
 -11   2  -3   -0.53    3.31
 -11   2   3   -1.01    3.38
 -11  -2  -3   -0.40    1.52
 -11  -2   3    2.79    1.58
 -11   2   3    1.22    1.63
 -11  -2   3    0.14    1.51
 -11   2  -3    1.93    1.63
 -11  -2  -3    2.21    1.95
 -11   2  -4  170.43   11.02
 -11   2   4  164.59   10.87
 -11   2   4  139.58   13.15
 -11   2  -4  152.09   13.74
 -11  -2   4  196.27   11.22
 -11  -2  -4  169.65   11.08
 -11   2   4  160.84   11.03
 -11  -2  -4  195.51   11.82
 -11  -2   4  175.78   11.01
 -11   2  -4  185.84   11.63
  11   2   4  202.63   15.98
 -11  -2  -5   19.03    2.66
 -11  -2   5   23.29    2.72
 -11   2   5   20.15    2.62
  11  -2   5   13.27    4.58
  11   2   5   18.71    4.76
 -11   2  -5   26.63    3.41
 -11  -2  -5   26.77    3.42
 -11   2   5   20.06    2.37
 -11   2  -5   24.10    2.63
  11  -2   6    6.76    3.65
  11   2   6    9.15    3.68
 -11   2   6    4.15    1.80
 -11  -2   6    6.73    1.95
 -11   2   6    5.13    1.56
 -11   2  -6    5.27    1.78
 -11  -2  -6    6.81    2.63
 -11   2  -6    4.37    2.53
 -11   2   7   21.95    2.76
 -11  -2   7   17.36    2.63
 -11   2   7   22.67    2.53
 -11   2  -7   20.82    2.50
 -11   2   7   26.93    3.70
  11  -2   7   19.98    4.94
  11   2   7   24.49    4.91
 -11  -2  -7   21.66    3.50
 -11   2   8  205.97   14.24
 -11   2   8  246.42   14.77
 -11  -2   8  252.39   14.99
 -11  -2  -8  239.96   15.52
 -11  -2   9  206.29   12.73
 -11   2   9  175.59   12.42
 -11  -2  -9  201.60   13.17
 -11   2  -9  211.25   13.74
 -11   2  10   19.47    3.68
 -11  -2 -10   22.01    2.78
 -11   2 -10   19.09    3.31
 -11  -2  10   21.28    2.62
 -11  -2  10   13.35    2.42
 -11  -2 -11   62.56    4.66
 -11   2 -11   65.22    5.18
 -11   2  11   63.40    5.76
 -11  -2  11   49.87    4.39
 -11  -2  11   57.45    4.51
 -11   2 -12  101.19    5.75
 -11  -2 -12   94.73    5.20
 -11  -2 -13    5.10    1.16
 -11   2 -13    6.16    1.61
 -11  -2  13    4.18    1.44
 -11   2 -14    1.55    1.23
 -11  -2  14    1.56    1.26
 -11   2 -15   36.54    2.60
 -12   2   0   76.44    6.50
 -12   2   0   72.24    9.76
 -12  -2   0   83.15    5.81
 -12   2   0   81.65    6.03
 -12  -2   0   87.62    6.27
  12  -2   0   60.27    8.80
 -12   2  -1   66.43    5.58
 -12   2  -1   48.24    8.37
 -12  -2   1   58.79    4.61
 -12  -2  -1   58.84    4.57
 -12   2   1   60.30    4.75
 -12   2  -1   59.65    4.89
 -12  -2   1   56.98    4.96
 -12  -2  -1   62.12    5.03
  12  -2   1   53.23    8.33
 -12  -2   2  152.69    9.44
 -12  -2  -2  137.98    9.33
  12   2   2  122.13   13.18
  12  -2   2  161.95   14.67
 -12  -2   2  155.89    9.82
 -12   2   2  138.48    9.21
 -12   2  -2  142.19    9.68
 -12   2  -2  151.64    9.89
 -12   2   2  143.10    9.75
 -12   2   3   17.60    2.67
 -12   2  -3   20.51    2.92
  12  -2   3   22.58    5.49
  12   2   3   15.96    5.12
 -12  -2   3   20.68    2.58
 -12  -2  -3   20.14    2.48
 -12  -2   3   22.78    2.75
 -12   2  -3   18.56    2.71
 -12   2   4  116.15    7.85
 -12  -2   4  130.41    8.10
 -12  -2  -4  121.99    7.92
  12   2   4  101.57   11.73
  12  -2   4  131.89   12.33
 -12   2  -4  125.09    8.37
 -12  -2  -4  129.83    8.59
 -12  -2   4  119.86    7.91
 -12   2   4  100.50    7.67
 -12   2  -4  105.60    7.83
 -12   2   5    4.39    1.63
 -12  -2   5    6.89    1.98
 -12  -2  -5    4.88    1.71
 -12   2  -5    2.59    2.08
 -12  -2  -5    6.19    2.44
 -12   2   5    5.63    1.67
 -12   2  -5    7.15    1.91
 -12   2  -6   40.51    3.81
 -12  -2  -6   52.54    4.17
 -12   2   6   43.36    2.72
 -12   2  -6   41.03    2.74
 -12  -2   6   51.41    3.49
 -12   2   6   38.70    2.76
 -12   2  -7   31.93    3.99
 -12  -2  -7   36.04    3.95
 -12   2  -7   24.58    2.65
 -12   2   7   24.72    2.70
 -12  -2   7   30.96    3.31
 -12   2   7   26.09    2.78
 -12  -2  -8    3.08    2.10
 -12   2   8    3.22    1.44
 -12  -2   8    2.78    1.97
 -12  -2  -9   12.78    2.48
 -12   2  -9   15.85    2.89
 -12   2 -10  116.48    5.03
 -12  -2 -10  108.54    4.27
 -12   2 -11   28.01    2.62
 -12  -2 -11   30.55    2.22
 -12  -2  11   25.88    2.19
 -12  -2  12   23.90    2.40
 -12  -2 -12   27.62    2.36
 -12   2 -12   29.97    2.75
 -12   2 -13   12.02    1.64
 -12   2 -14   30.96    2.31
 -13   2   0    1.66    1.53
 -13  -2   0   -0.89    1.36
 -13  -2   0    1.15    1.55
 -13   2   0    0.18    2.48
 -13  -2   1   32.25    2.72
 -13  -2  -1   31.55    2.66
 -13   2  -1   29.43    3.69
 -13  -2   1   30.83    3.00
 -13  -2  -1   28.25    2.95
 -13   2  -1   26.86    2.76
 -13  -2   2  247.15   14.76
 -13  -2  -2  246.09   14.69
 -13   2   2  241.19   15.11
 -13   2  -2  244.05   15.22
 -13   2  -2  230.98   14.86
 -13  -2  -2  235.20   15.05
 -13  -2   2  246.33   15.03
 -13  -2   3   64.45    4.69
 -13  -2  -3   62.06    4.51
 -13   2  -3   57.74    4.79
 -13  -2   3   63.81    4.82
 -13   2   3   52.58    4.67
 -13   2  -3   55.30    4.83
 -13  -2  -4    0.32    0.68
 -13  -2   4    2.02    1.64
 -13  -2  -4    2.16    1.89
 -13   2  -4    0.15    1.76
 -13   2   4    2.35    1.63
 -13   2  -4    2.07    1.78
 -13  -2   5   49.73    4.00
 -13   2   5   35.13    3.38
 -13   2  -5   35.96    3.47
 -13   2  -5   48.57    4.22
 -13  -2  -5   50.11    4.44
 -13  -2   6  116.58    7.57
 -13   2   6   94.13    6.88
 -13   2  -6  100.29    6.98
 -13   2  -6  115.99    7.93
 -13  -2  -6  123.77    8.08
 -13   2  -7   39.61    4.23
 -13  -2  -7   42.01    4.17
 -13  -2   7   43.88    3.96
 -13  -2  -8    2.07    1.87
 -13  -2   8    6.64    2.01
 -13  -2  -9   54.03    4.47
 -13  -2   9   61.28    4.60
 -13   2 -10   -0.46    1.57
 -13  -2 -10    1.65    1.28
 -13  -2 -11    7.21    1.29
 -13   2 -11    6.19    1.55
 -13   2 -12    3.82    1.19
 -14  -2   0    4.64    1.56
 -14   2   0    0.28    0.63
 -14   2   0    4.74    2.55
 -14  -2   0    4.46    1.38
 -14   2  -1    0.30    1.05
 -14  -2  -1   -0.97    1.45
 -14  -2   1   -0.23    1.39
 -14   2  -1   -0.47    2.24
 -14  -2   1   -0.72    1.32
 -14  -2  -1    0.20    0.72
 -14   2  -2   12.86    1.76
 -14  -2  -2   13.01    2.02
 -14   2   2   14.09    2.34
 -14   2  -2   16.53    2.56
 -14  -2   2   13.38    1.80
 -14   2  -3    8.95    1.82
 -14   2   3   10.98    2.09
 -14   2  -3   10.52    2.23
 -14  -2   3   10.50    1.85
 -14   2  -4    5.93    1.65
 -14   2   4    6.81    1.63
 -14   2  -4    6.27    1.74
 -14  -2   4    6.56    1.75
 -14  -2  -5    1.47    1.83
 -14   2  -5    1.82    1.52
 -14  -2   5   -0.11    1.46
 -14  -2   6   42.28    3.80
 -14   2  -6   49.14    4.14
 -14  -2  -6   48.31    4.20
 -14  -2   7   35.58    3.23
 -14   2  -7   32.96    3.38
 -14  -2  -7   41.05    3.62
 -14   2  -8    0.58    1.59
 -14  -2  -8    1.78    1.43
 -14  -2   8    0.89    1.39
 -14  -2   9    6.87    1.42
 -14  -2  -9    7.46    1.45
 -14  -2 -10   40.21    2.89
 -14   2 -11    8.36    1.13
 -15  -2   0    1.04    1.16
 -15  -2  -1   15.46    1.94
 -15  -2  -2    1.16    1.32
 -15  -2   3   -0.51    0.78
 -15   2  -3   -0.53    0.67
 -15  -2  -3    1.75    1.45
 -15  -2   4    1.52    1.02
 -15   2  -4   22.00    1.84
 -15   2  -5    6.14    1.44
 -15  -2   5    6.42    1.39
 -15  -2   6    0.50    0.95
 -15   2  -6    0.76    1.23
 -15  -2  -6   -0.79    1.39
 -15  -2   7    2.20    0.95
 -15  -2  -7    2.97    1.39
 -15   2  -7    2.63    1.23
 -15  -2  -8    4.75    1.08
 -15   2  -8    2.61    0.98
   0  -3   0    0.26    1.37
   0   3   0    0.25    1.31
   0  -3   1   -0.58    1.51
   0   3   1    0.55    1.23
   0  -3  -1    0.94    1.26
   0   3  -1    0.12    1.19
   0   3   1    0.14    1.16
   0  -3  -2    1.01    1.17
   0   3  -2    0.53    1.14
   0   3   2    0.58    1.30
   0   3  -2    0.33    1.05
   0   3  -3    0.26    1.20
   0   3   3    0.46    1.33
   0   3   4    0.44    1.16
   0  -3   4   -1.42    2.10
   0   3  -4   -0.13    1.23
   0   3   4    0.47    1.98
   0   3  -5    0.46    1.10
   0   3   5    0.65    0.98
   0  -3   5   -0.72    2.06
   0   3   5   -0.26    2.21
   0   3  -6   -0.11    1.04
   0   3   6    0.93    0.77
   0  -3   6   -0.69    1.87
   0   3   6    0.27    2.08
   0   3   6    1.02    1.66
   0   3  -6    1.55    1.59
   0   3   7    0.14    0.58
   0  -3   7    0.65    1.61
   0   3  -7    0.35    1.10
   0   3   7    0.26    1.78
   0   3   7   -0.54    1.58
   0   3  -7   -0.12    1.27
   0   3  -8   -0.55    1.22
   0  -3   8   -1.25    1.54
   0   3   8    2.57    1.75
   0   3  -8   -0.17    0.84
   0   3   9   -0.26    1.56
   0  -3   9   -0.42    1.33
   0   3  -9   -0.67    1.48
   0   3  10    0.26    1.40
   0   3  10   -1.88    1.65
   0  -3  10    0.14    0.95
   0  -3  10    0.63    2.27
   0  -3  10    0.43    1.26
   0  -3  11    0.92    0.98
   0   3  11   -0.66    1.51
   0  -3  11   -1.63    2.16
   0   3  11   -0.27    1.45
   0   3  12   -0.77    1.56
   0  -3  12    0.22    0.96
   0  -3  12    0.69    2.66
   0  -3  13    0.24    1.07
   0  -3  13   -1.53    2.67
   0  -3  14   -0.60    1.10
   0  -3  14   -2.20    2.77
   0   3  14    0.47    2.43
   0  -3  15   -0.38    1.20
   0  -3  15   -0.94    2.64
   0   3  15   -1.33    2.33
   0   3  16    1.00    2.21
   0  -3  16    0.59    1.21
   0  -3 -16    3.03    2.29
   0  -3  17    1.30    1.36
   0  -3 -17   -0.40    2.15
   0  -3  18    1.29    1.25
   0  -3 -18    1.86    2.11
   0  -3  19    0.45    1.09
   0  -3 -19    0.52    1.55
  -1   3   0    9.51    3.11
   1   3   0    6.57    1.63
  -1   3   0    8.33    1.74
  -1  -3   0   10.70    1.85
  -1   3   0    7.10    1.64
   1  -3   0    9.80    1.85
   1   3   1 2806.95  158.92
  -1   3   1 2734.34  158.87
   1   3  -1 2855.33  158.68
  -1   3   1 2812.29  159.59
  -1   3  -1 2926.29  158.92
   1  -3   1 2912.74  159.10
  -1   3   1 2795.28  158.83
  -1  -3  -1 2791.04  158.71
   1   3  -1 2746.35  158.87
   1  -3  -1 2812.89  158.67
   1   3   1 2882.86  159.04
  -1  -3   1 2772.82  158.90
   1   3  -2   44.64    3.59
   1   3   2   47.58    4.26
  -1   3   2   60.01    4.82
  -1   3  -2   56.99    4.87
  -1   3  -2   44.17    3.86
   1  -3   2   40.63    4.29
  -1   3   2   41.59    3.75
   1   3   2   46.80    4.17
   1  -3  -2   41.76    3.63
   1   3  -3 1782.00  104.72
  -1   3   3 1844.57  105.64
  -1   3   3 1920.72  105.58
  -1   3  -3 1868.18  105.59
  -1   3  -3 1912.77  105.23
  -1   3   3 1749.00  105.00
   1   3   3 1871.87  105.66
  -1  -3   3 1949.63  105.87
   1  -3  -3 1916.52  104.86
  -1   3   4 1956.74  109.51
  -1   3   4 1914.92  108.81
  -1   3  -4 1916.57  108.88
   1   3  -4 1908.99  108.51
  -1   3  -4 1951.52  108.61
  -1   3   4 2013.94  108.36
   1  -3   4 1911.28  109.67
   1   3   4 1747.00  109.00
  -1  -3   4 1908.51  109.52
  -1   3   5 2780.34  156.92
   1   3   5 2754.81  157.05
  -1   3   5 2834.43  155.87
  -1   3  -5 2885.87  155.94
  -1   3  -5 2756.82  155.67
   1   3  -5 2635.45  155.47
  -1   3   5 2702.46  155.11
   1  -3   5 3052.34  157.06
   1   3   5 2696.87  156.18
  -1  -3   5 2782.97  156.77
  -1   3   6   17.86    3.19
   1   3   6   19.30    3.23
  -1   3  -6   15.90    2.27
  -1   3   6   16.41    2.37
   1   3  -6   13.84    1.79
  -1  -3   6   15.88    2.70
  -1   3  -6   13.54    2.00
   1  -3   6   12.91    2.58
   1   3   6   13.83    2.17
  -1   3   6   11.43    1.19
   1   3   7  965.00   53.20
  -1   3   7  976.20   53.27
  -1   3   7  944.85   51.80
  -1   3  -7  851.52   51.65
   1   3  -7  875.25   51.79
  -1   3  -7  952.86   51.97
   1   3  -7  901.00   51.44
   1  -3   7  877.57   52.55
   1   3   7  851.23   51.73
  -1  -3   7  908.75   52.53
   1   3   8  101.72    7.83
  -1   3   8  107.03    7.83
  -1  -3   8   96.90    6.23
   1   3  -8   89.79    6.26
  -1   3  -8   82.42    6.11
  -1   3   8   96.81    6.29
  -1   3  -8   98.14    7.04
   1   3  -8  104.12    6.61
   1  -3   8   98.77    7.37
  -1  -3   8  102.53    7.28
  -1   3   9  143.16    9.41
   1   3   9  120.71    9.28
  -1   3  -9  108.60    8.53
   1  -3   9  109.77    9.55
  -1  -3   9  131.01    8.77
   1  -3   9  125.16    8.97
   1   3  10    4.40    1.93
  -1   3  10    3.48    1.57
   1  -3  10    2.93    1.59
   1  -3  10    4.00    1.04
  -1   3  10    0.56    1.49
  -1   3 -10    4.14    1.76
   1  -3  10    3.15    2.30
   1   3  11  446.69   26.39
   1  -3  11  449.01   24.16
   1  -3  11  526.72   27.43
  -1   3  11  459.75   24.77
   1   3  11  360.35   24.48
  -1   3  11  353.99   24.58
   1  -3  12  109.42    6.95
  -1  -3  12  105.26    6.98
   1  -3  12  121.80    9.74
  -1   3  12  118.53    7.57
   1  -3  13   59.44    6.47
   1  -3  13   48.59    3.64
  -1  -3  13   49.09    3.70
   1  -3  14   51.21    3.93
  -1  -3  14   48.89    3.95
   1  -3  15  195.89   12.58
  -1  -3  15  197.39   12.64
   1  -3  15  203.67   16.09
   1  -3  16   13.23    1.88
  -1   3  16   16.63    3.14
  -1  -3  16   12.46    1.76
  -1  -3  16   14.23    1.98
   1  -3 -17    2.32    2.27
  -1   3  17    2.51    2.25
  -1  -3  17    0.40    1.29
   1  -3  17    0.59    1.31
   1  -3 -18    8.32    2.34
  -1  -3  18   10.49    1.68
   1  -3  18   11.21    1.76
  -1   3  18   13.15    2.44
  -1  -3  19   33.95    2.76
   1  -3  19   35.19    2.86
   1  -3 -19   36.73    3.41
  -1  -3 -20    2.60    1.36
   1  -3 -20    2.21    1.32
  -2   3   0 2805.28  176.16
  -2   3   0 3301.53  175.78
   2  -3   0 3212.99  175.43
   2   3   0 3070.97  175.23
  -2   3   1   82.33    6.09
   2  -3   1   80.49    6.17
   2  -3  -1   77.63    5.70
  -2   3   1   95.62    7.14
  -2   3   1   76.66    5.88
   2   3  -1   77.49    5.63
   2   3   1   82.51    6.02
  -2   3   2  521.92   29.49
   2  -3   2  498.95   30.09
   2  -3  -2  477.22   29.12
  -2   3   2  563.71   30.28
  -2   3  -2  560.29   30.33
  -2   3  -2  510.74   29.38
   2   3  -2  481.83   29.05
   2   3   2  523.46   29.97
  -2   3   2  439.74   29.37
  -2  -3   3 1232.85   72.21
  -2   3   3 1345.18   71.58
   2  -3  -3 1279.25   71.46
  -2   3  -3 1300.60   72.30
  -2   3   3 1302.98   72.21
  -2   3  -3 1245.83   71.70
   2   3   3 1217.40   72.59
   2   3  -3 1219.96   71.31
  -2   3   3 1177.78   72.01
  -2  -3   4 1359.52   79.46
  -2   3   4 1374.57   78.27
   2  -3  -4 1375.06   78.28
  -2   3  -4 1410.67   79.16
  -2   3   4 1366.53   78.97
  -2   3  -4 1426.79   78.82
  -2   3   4 1396.90   79.44
  -2  -3   5  261.52   17.34
   2  -3   5  295.19   17.85
  -2   3   5  251.93   16.71
  -2   3  -5  254.15   16.83
  -2   3  -5  296.45   16.85
   2   3  -5  284.29   16.47
   2   3   5  294.70   18.10
  -2   3   5  260.99   17.44
   2  -3   6   83.04    6.87
  -2  -3   6   93.23    6.86
  -2   3   6   78.75    6.16
  -2   3  -6   85.01    6.35
  -2   3   6   87.60    6.32
  -2  -3   6   76.45    6.04
  -2  -3  -6   83.99    6.30
  -2   3  -6   96.18    6.45
   2   3  -6   79.70    5.64
   2   3   6  100.77    7.58
  -2   3   6   85.86    7.08
  -2  -3   7  688.75   40.35
   2  -3   7  635.31   40.50
  -2  -3  -7  662.45   39.76
  -2  -3   7  667.28   39.65
  -2   3  -7  682.51   39.71
  -2   3  -7  706.95   39.93
  -2   3   7  705.47   39.80
  -2   3   7  682.38   39.76
   2   3  -7  684.20   39.19
  -2   3  -7  728.79   40.23
   2   3   7  703.89   41.06
  -2   3   7  695.50   40.76
  -2  -3   8   10.39    1.56
  -2   3   8   12.35    1.70
   2  -3   8   13.29    2.54
  -2   3  -8    9.39    2.32
  -2   3   8   11.69    2.34
   2   3   8    9.54    2.55
   2  -3   9  529.55   32.18
  -2   3   9  529.47   31.77
   2   3   9  542.89   32.54
  -2   3  -9  521.94   31.96
   2  -3   9  598.00   33.21
  -2  -3   9  484.06   32.57
   2   3  10  107.82    8.41
  -2   3  10   68.04    6.75
  -2   3  10  114.61    7.13
   2  -3  10   88.86    7.91
  -2  -3  10  107.23    6.44
   2  -3  10  105.81    6.47
  -2   3 -10   99.06    7.59
   2  -3  10  128.91    9.18
  -2  -3  10  119.77    8.90
   2   3  11  531.37   34.40
   2  -3  11  562.29   32.19
  -2  -3  11  571.40   32.22
  -2   3 -11  533.04   33.43
   2  -3  11  654.86   35.27
  -2  -3  11  584.53   34.84
  -2   3  11  542.63   32.76
   2   3  12  106.35    9.30
  -2   3  12  113.40    7.86
   2  -3  12  137.85   10.20
  -2  -3  12  112.74    9.62
   2  -3  12  119.51    7.30
  -2  -3  12  113.69    7.34
  -2   3  13  705.91   40.95
   2  -3  13  686.25   40.33
   2  -3  13  798.21   44.22
  -2  -3  13  748.97   43.65
  -2   3  14   14.47    3.58
   2  -3  14    9.16    1.53
   2  -3  14    7.36    3.32
  -2  -3  14   10.27    3.44
  -2  -3 -14    9.59    2.76
  -2  -3 -15   14.17    2.96
   2  -3  15   10.83    1.70
   2  -3  15   15.79    3.96
  -2  -3  15   10.31    3.51
  -2  -3 -16  140.65   10.07
   2  -3  16  131.20    8.81
  -2  -3  16  133.73    8.81
  -2  -3 -17  100.10    7.66
   2  -3 -17  101.86    7.62
   2  -3  17   92.15    6.61
  -2  -3  17   97.90    6.51
  -2   3  18    1.64    2.01
   2  -3 -18    3.75    1.89
  -2  -3 -18    0.33    1.83
  -2  -3  18    2.17    1.32
   2  -3  18    2.01    1.31
  -2   3  19    1.40    1.59
  -2  -3  19    0.13    0.94
   2  -3  19    1.11    1.05
   2  -3 -19    0.36    1.52
  -2  -3 -19    2.00    1.58
   2  -3 -20    7.73    1.48
  -2  -3 -20    3.85    1.26
  -3   3   0    1.35    3.25
  -3   3   0    3.86    1.44
   3  -3   0    2.78    1.71
   3   3   0    5.25    1.38
   3  -3   1 3492.66  194.08
   3  -3  -1 3380.33  193.42
  -3   3   1 3762.66  194.91
  -3   3   1 3358.83  193.37
   3   3  -1 3342.51  193.23
   3   3   1 3498.46  193.75
   3  -3   2   40.89    4.64
   3  -3  -2   46.34    3.84
  -3   3  -2   53.28    5.19
  -3   3   2   58.91    5.24
  -3   3   2   49.76    4.12
   3   3  -2   43.09    3.75
   3   3   2   51.35    4.79
   3  -3   3  671.28   42.35
   3  -3  -3  735.10   41.11
  -3   3   3  784.13   42.09
  -3   3  -3  756.07   42.13
  -3   3  -3  724.57   41.34
  -3   3   3  710.80   41.41
   3   3   3  626.81   42.11
   3   3  -3  697.09   40.88
   3  -3  -4  262.14   15.89
  -3   3   4  276.36   16.77
  -3   3  -4  279.45   17.05
  -3   3   4  261.42   16.69
  -3  -3   4  279.17   16.87
  -3  -3  -4  270.58   17.01
  -3   3  -4  272.46   16.88
  -3   3  -4  288.36   16.57
  -3   3   4  254.98   16.42
   3   3   4  243.00   17.38
   3   3  -4  260.11   15.69
  -3   3   5    0.82    1.82
  -3   3  -5   -0.52    1.73
  -3  -3  -5    0.37    1.62
  -3  -3   5    1.20    1.50
  -3   3   5    0.16    1.53
  -3   3  -5    2.92    2.15
  -3   3   5    1.42    1.32
   3   3  -5    0.48    1.07
  -3   3  -5    0.48    1.40
   3  -3   5    1.50    1.96
   3  -3  -5    0.85    0.69
   3  -3   6  196.58   13.59
  -3  -3  -6  195.23   12.87
  -3   3   6  205.47   12.84
  -3   3  -6  211.23   13.05
  -3   3   6  187.45   12.67
  -3   3  -6  204.05   12.88
  -3  -3   6  193.55   12.74
  -3   3   6  180.22   12.48
   3   3  -6  197.19   11.98
  -3   3  -6  225.46   13.24
   3   3   6  220.70   13.98
   3  -3   7  187.14   12.58
  -3   3   7  179.37   11.63
  -3  -3  -7  177.02   11.69
  -3  -3   7  166.03   11.46
  -3   3  -7  198.22   11.86
  -3   3   7  167.20   11.19
  -3   3  -7  202.76   12.52
   3   3   7  185.38   12.79
   3  -3   8 1025.94   59.37
   3   3   8 1064.46   59.64
  -3  -3   8  997.96   57.94
  -3   3   8 1057.84   58.08
  -3   3  -8  917.21   58.97
   3  -3   8 1016.35   59.71
  -3   3   9   21.00    2.59
   3  -3   9   27.42    3.73
  -3   3  -9   22.84    3.46
   3   3   9   25.72    3.74
   3  -3   9   22.75    3.80
  -3  -3   9   26.82    3.87
   3   3  10    6.16    2.61
   3  -3  10    7.46    2.36
  -3   3  10    6.87    1.81
  -3  -3  10    6.64    1.61
   3  -3  10    5.63    1.26
  -3  -3  10    7.65    1.23
   3  -3  10    9.44    2.92
  -3  -3  10    6.27    2.52
  -3   3 -10    5.57    2.08
   3   3  11   10.80    2.91
  -3   3  11    8.26    2.10
  -3  -3  11   11.08    1.90
  -3  -3 -11   14.52    3.10
   3  -3  11    9.29    1.40
  -3  -3  11   11.59    1.50
  -3  -3  11   13.31    3.27
   3  -3  11    9.11    2.95
  -3   3 -11   11.13    2.58
   3   3  12  109.89    9.91
  -3   3  12  120.31    8.32
  -3  -3  12  130.73    8.07
  -3  -3 -12  125.27    9.26
  -3  -3  12  128.63    7.84
   3  -3  12  120.51    7.63
  -3   3 -12  105.49    8.88
   3  -3  12  133.87   10.67
  -3  -3  12  129.95   10.22
  -3   3  13  134.70    9.51
  -3  -3 -13  134.00   10.31
   3  -3  13  138.74    8.92
  -3  -3  13  146.75    9.20
   3  -3  13  163.44   12.58
  -3  -3  13  152.16   11.96
  -3   3  14    4.28    3.24
  -3   3  14    2.99    1.87
  -3  -3  14    0.22    1.36
   3  -3  14   -0.08    1.14
   3  -3  14    3.86    2.81
  -3  -3  14   -0.86    2.48
  -3  -3 -14    2.00    2.17
  -3  -3 -15    5.16    2.51
  -3  -3  15    4.16    1.52
   3  -3  15    1.54    1.20
  -3   3  15    5.83    2.74
  -3  -3 -16    7.78    2.47
   3  -3  16   10.35    1.65
  -3  -3  16   10.62    1.91
  -3   3  16   11.87    3.20
  -3  -3  16    6.60    1.59
  -3  -3 -17   60.19    5.12
   3  -3 -17   50.57    4.82
   3  -3  17   49.76    3.98
  -3  -3  17   48.06    4.07
  -3  -3  17   56.72    4.03
  -3  -3 -18    8.68    2.31
   3  -3 -18    6.81    2.02
   3  -3  18    7.55    1.46
  -3   3  18   11.35    2.58
  -3  -3  18    6.97    1.37
   3  -3  19   17.26    1.80
  -3  -3 -19   22.30    2.54
   3  -3 -19   25.14    2.58
   3  -3 -20    1.18    1.06
  -3   3  20    1.86    1.37
  -3  -3  20    2.94    1.31
   4   3   0 1676.83   92.22
  -4   3   0 1564.08   93.57
  -4   3   0 1361.47   93.30
  -4  -3   0 1567.82   93.64
  -4   3   0 1679.69   92.05
   4  -3   0 1745.46   92.74
   4   3  -1 1043.77   62.88
   4   3   1 1162.59   63.72
  -4   3  -1 1157.86   64.85
  -4   3   1 1211.76   64.80
  -4  -3  -1 1199.10   64.97
  -4   3  -1 1085.22   62.97
  -4   3   1 1073.95   62.98
   4  -3  -1 1068.75   63.20
   4  -3   1 1075.24   63.94
  -4   3   2    1.75    2.60
  -4   3  -2    0.76    2.41
  -4  -3  -2    0.28    2.31
  -4  -3   2    1.02    2.13
  -4   3   2    1.99    2.46
  -4   3  -2   -1.33    2.76
   4   3  -2    0.65    1.04
   4   3   2    1.22    1.97
  -4   3   2    0.72    1.19
   4  -3  -2    1.31    1.05
   4  -3   2    1.04    2.03
   4   3  -3   33.28    2.92
   4   3   3   23.77    3.90
  -4  -3  -3   35.72    4.33
  -4  -3   3   32.92    3.97
  -4   3   3   34.20    4.11
  -4   3  -3   36.90    4.22
  -4   3   3   35.55    4.15
  -4   3  -3   28.54    4.04
  -4   3   3   28.30    3.07
   4  -3  -3   26.80    2.95
   4  -3   3   32.67    4.10
   4   3  -4  223.08   13.79
   4   3   4  241.10   16.04
  -4  -3  -4  235.61   15.32
  -4  -3   4  227.74   15.03
  -4   3   4  226.24   14.94
  -4   3   4  250.31   15.08
  -4   3  -4  236.83   15.27
  -4   3  -4  247.95   15.21
  -4   3  -4  262.61   14.92
  -4   3   4  199.97   14.15
   4  -3  -4  239.77   14.17
  -4   3   5  387.02   24.27
  -4   3  -5  400.80   24.52
  -4   3   5  375.54   24.21
  -4  -3   5  383.31   24.31
  -4  -3  -5  410.87   24.63
  -4   3   5  397.59   23.59
  -4   3  -5  447.10   24.65
   4  -3   5  425.05   25.22
   4  -3  -5  354.54   23.15
  -4  -3  -6  220.97   14.65
  -4  -3   6  231.59   14.62
  -4   3  -6  237.56   14.76
  -4   3   6  214.74   14.45
  -4   3   6  217.75   13.46
  -4   3  -6  252.80   15.23
   4  -3   6  239.16   15.40
   4   3   7   78.09    6.77
  -4   3  -7   74.84    5.96
  -4  -3  -7   72.78    5.91
  -4  -3   7   67.98    5.71
  -4   3   7   74.72    5.87
  -4   3  -7   71.49    6.62
   4  -3   7   71.88    6.56
   4   3   8   65.17    6.22
   4  -3   8   69.92    6.37
  -4   3  -8   64.72    6.24
   4  -3   8   84.99    6.75
  -4  -3   8   61.58    6.27
  -4  -3   8   61.28    5.06
  -4   3   8   60.30    5.13
   4   3   9  159.82   12.05
  -4  -3  -9  163.47   11.00
   4  -3   9  158.63   12.09
  -4  -3   9  176.21   10.06
  -4   3   9  155.92   10.50
  -4  -3   9  176.26    9.67
   4  -3   9  123.24    9.58
  -4   3  -9  179.25   11.80
   4  -3   9  220.70   12.65
  -4  -3   9  185.10   12.21
   4   3  10   34.57    4.79
  -4  -3 -10   29.69    3.96
   4  -3  10   33.58    4.70
  -4  -3  10   28.07    3.07
  -4   3  10   39.68    3.65
   4  -3  10   36.67    2.79
  -4  -3  10   33.58    2.69
  -4   3 -10   36.58    4.29
   4  -3  10   43.35    5.10
  -4  -3  10   39.97    4.76
   4   3  11   33.82    5.14
   4  -3  11   40.23    4.13
  -4  -3 -11   41.08    4.78
   4  -3  11   41.34    5.40
  -4  -3  11   48.12    3.89
  -4   3  11   47.07    4.19
  -4  -3  11   45.84    3.46
   4  -3  11   49.75    3.39
  -4   3 -11   44.19    4.86
   4  -3  11   53.30    5.94
  -4  -3  11   53.54    5.58
   4   3  12   15.01    3.46
  -4   3  12   24.07    4.46
  -4   3  12   14.65    2.42
  -4  -3  12   13.03    2.18
  -4  -3 -12   13.58    3.02
   4  -3  12   17.29    1.75
  -4  -3  12   14.81    2.00
  -4  -3  12   17.00    4.00
  -4   3 -12   10.61    2.64
   4  -3  12   12.47    3.97
   4   3  13    1.49    2.08
  -4   3  13    6.88    3.62
  -4  -3  13    4.35    1.57
  -4  -3 -13    5.55    2.66
  -4  -3  13    4.10    1.53
   4  -3  13    4.88    1.18
  -4  -3  13    4.20    2.77
   4  -3  13    6.22    3.27
  -4   3  14   38.98    3.94
  -4  -3  14   43.53    3.74
  -4  -3 -14   44.26    4.66
   4  -3  14   40.94    3.31
  -4  -3  14   42.29    5.91
   4  -3  14   48.26    6.82
  -4  -3 -15   73.60    6.51
   4  -3  15   77.30    5.45
  -4  -3  15   79.35    5.91
  -4  -3 -16    0.77    2.03
  -4  -3  16    0.50    1.55
   4  -3  16   -0.09    1.16
  -4   3  16    0.98    2.63
  -4  -3  16    1.92    1.30
  -4  -3  17   25.29    2.65
   4  -3  17   22.85    2.37
  -4  -3  17   24.29    2.43
  -4  -3 -17   28.79    3.34
   4  -3 -17   31.54    3.34
  -4  -3  18   22.34    2.28
  -4  -3  18   26.04    2.25
   4  -3  18   21.33    2.13
   4  -3 -18   29.67    2.98
  -4  -3 -18   24.06    2.88
  -4  -3  19    8.89    1.16
   4  -3 -19   13.03    1.91
  -4  -3 -19    9.28    1.61
  -4   3  19   15.63    2.29
  -4  -3  20    0.43    0.96
  -5  -3   0    2.40    3.12
  -5   3   0    0.65    2.70
  -5   3   0   -0.67    3.15
   5   3   0    1.10    1.52
   5  -3   0    3.50    1.97
  -5   3   0    1.15    1.53
   5   3  -1  110.14    8.15
   5   3   1  122.95    9.08
  -5  -3  -1  117.92   10.02
  -5   3   1  136.08   10.14
  -5   3  -1  120.04   10.11
  -5   3  -1  134.83    8.59
  -5   3   1  119.35    8.37
   5  -3   1  112.02    9.26
   5  -3  -1  121.04    8.68
   5   3  -2  333.04   20.05
   5   3   2  327.53   21.45
  -5  -3  -2  384.13   22.20
  -5  -3   2  344.23   21.60
  -5   3   2  352.90   21.57
  -5   3  -2  366.75   21.93
  -5   3   2  356.75   21.61
  -5   3  -2  367.82   21.70
  -5   3  -2  356.55   20.46
  -5   3   2  297.58   20.02
   5  -3  -2  339.44   20.33
   5   3  -3  206.07   12.27
   5   3   3  142.34   13.20
  -5   3   3  197.86   13.31
  -5   3  -3  208.20   13.59
  -5  -3  -3  204.12   13.73
  -5  -3   3  179.78   13.21
  -5   3   3  195.82   12.24
   5  -3   3  199.10   13.74
   5  -3  -3  198.67   12.40
   5   3   4   57.11    6.04
  -5   3  -4   54.18    5.41
  -5  -3   4   51.45    5.19
  -5  -3  -4   55.02    5.53
  -5   3   4   51.80    5.11
  -5   3   4   58.20    4.21
   5  -3   4   58.88    5.68
   5  -3  -4   53.18    4.38
   5   3   5  784.64   43.55
  -5   3   5  677.59   42.14
  -5   3  -5  735.25   42.52
  -5  -3  -5  732.90   42.63
  -5  -3   5  705.81   42.37
  -5   3   5  711.56   40.87
  -5   3  -5  713.36   42.53
  -5   3   6   34.06    3.95
  -5   3  -6   35.47    4.00
  -5  -3  -6   40.17    4.21
  -5  -3   6   39.13    4.03
  -5   3  -6   31.71    4.41
   5  -3   6   37.95    4.21
   5  -3   6   34.21    4.45
   5   3   7  137.77   10.47
   5  -3   7  135.40   10.39
  -5   3   7  138.53    9.70
  -5   3  -7  134.05    9.71
  -5  -3  -7  137.81    9.84
  -5  -3   7  128.73    9.58
  -5   3  -7  126.37   10.32
  -5  -3   7  114.54    9.78
   5   3   8    8.77    2.65
  -5  -3  -8   11.31    2.19
   5  -3   8    9.04    2.81
  -5   3  -8   12.36    3.15
  -5   3   8    9.25    1.68
  -5  -3   8    9.78    1.49
   5  -3   8   12.86    2.82
  -5  -3   8    7.91    2.66
  -5  -3   8    9.57    1.94
  -5   3   8    5.79    1.89
   5   3   9   68.73    6.57
  -5  -3  -9   65.30    5.58
   5  -3   9   71.83    7.23
  -5  -3   9   67.31    4.68
  -5   3   9   61.61    5.29
  -5  -3   9   58.26    4.15
   5  -3   9   56.66    4.25
  -5   3  -9   66.97    6.26
   5  -3   9   82.93    6.56
  -5  -3   9   65.93    6.13
   5   3  10   47.77    5.85
  -5   3  10   59.17    6.51
  -5  -3 -10   51.53    5.17
   5  -3  10   50.41    6.33
  -5  -3  10   44.87    4.09
  -5   3  10   52.69    4.69
  -5  -3  10   50.44    3.67
   5  -3  10   54.07    3.67
  -5   3 -10   50.92    5.50
   5  -3  10   61.38    6.18
  -5  -3  10   47.45    5.47
   5   3  11  328.77   23.12
   5  -3  11  267.31   21.10
  -5   3  11  341.22   20.96
  -5  -3  11  349.47   20.70
  -5  -3 -11  319.41   21.78
   5  -3  11  359.91   20.05
  -5  -3  11  330.75   20.20
  -5   3 -11  343.79   22.16
   5  -3  11  430.35   24.04
  -5  -3  11  369.55   22.86
  -5   3  12   17.09    4.35
   5   3  12   14.11    3.52
  -5  -3  12   13.50    2.19
  -5   3  12    8.98    2.37
  -5  -3 -12   13.50    3.18
  -5  -3  12    9.53    1.77
   5  -3  12   11.75    1.48
  -5  -3  12   12.15    3.45
   5  -3  12   20.42    4.18
  -5   3 -12    8.96    2.45
  -5  -3  13   93.28    6.50
  -5   3  13   89.31    6.78
  -5  -3  13   98.67    6.53
  -5  -3 -13   96.63    7.64
   5  -3  13   92.56    6.03
  -5  -3  13   91.54    9.11
  -5  -3  14   54.15    4.30
  -5   3  14   44.35    4.39
  -5  -3 -14   51.87    5.13
   5  -3  14   47.23    3.71
  -5  -3  15  262.69   16.04
   5  -3  15  246.70   15.76
  -5  -3  15  279.35   16.40
  -5  -3 -15  258.99   16.93
  -5  -3  16    5.30    1.45
  -5  -3 -16    2.83    1.96
   5  -3 -16    5.05    1.98
   5  -3  16    2.93    1.30
  -5  -3  16    3.42    1.79
  -5   3  16    2.87    2.84
  -5   3  17    7.65    2.88
  -5  -3  17    2.57    1.25
   5  -3 -17    6.77    1.90
  -5  -3 -17    3.66    1.80
  -5  -3  17    5.53    1.54
  -5   3 -17    5.84    1.33
  -5  -3  18    2.00    1.00
  -5   3  18    2.40    2.21
  -5  -3 -18   -0.52    0.72
   5  -3 -18    1.14    1.46
  -5   3  19   74.04    4.39
  -5   3  19   75.40    4.33
   6   3   0 1778.39   99.23
  -6   3   0 1552.78  100.47
  -6  -3   0 1622.32  100.74
  -6   3   0 1802.48   99.27
   6  -3   0 1832.30  100.00
   6   3  -1   85.30    7.02
   6   3   1  109.87    8.21
  -6   3  -1  100.39    9.08
  -6  -3  -1  106.70    9.33
  -6   3  -1  108.56    7.83
  -6   3   1   92.68    7.38
   6  -3   1   93.17    8.35
   6  -3  -1   95.58    7.61
   6   3  -2   50.04    4.46
   6   3   2   46.65    5.82
  -6   3   2   58.84    6.14
  -6   3  -2   53.59    6.02
  -6  -3  -2   59.75    6.46
  -6  -3   2   55.51    6.15
  -6   3  -2   63.02    5.57
  -6   3   2   57.82    4.90
   6  -3   2   48.94    5.76
   6  -3  -2   59.90    4.96
   6   3   3 1342.93   99.92
   6   3  -3 1771.33   98.65
  -6   3   3 1731.28   99.86
  -6  -3  -3 1836.82  100.64
  -6  -3   3 1733.87  100.09
  -6   3  -3 1780.32  100.15
  -6   3  -3 1720.64   99.56
  -6   3   3 1933.16   98.73
   6  -3   3 1751.72  100.45
   6  -3  -3 1664.10   98.82
   6   3   4  335.33   20.51
  -6   3  -4  303.27   19.42
  -6   3   4  277.13   18.98
  -6  -3  -4  316.54   19.76
  -6  -3   4  308.24   19.42
  -6   3   4  275.60   17.68
   6  -3  -4  296.42   18.27
   6  -3   4  324.93   19.95
  -6  -3   5    1.06    1.78
  -6   3   5    4.39    2.21
  -6   3  -5    0.52    2.16
  -6  -3  -5    0.85    1.80
   6   3   5    0.34    2.29
   6   3   6   26.56    3.91
   6  -3   6   27.23    3.87
  -6   3   6   27.25    3.69
  -6   3  -6   24.47    3.71
  -6  -3  -6   23.79    3.65
  -6  -3   6   25.10    3.63
  -6   3  -6   30.81    4.05
  -6  -3   6   25.93    3.31
  -6   3   7  141.01    8.75
   6  -3   7   91.58    8.47
  -6   3   7   95.39    6.71
  -6  -3   7  100.00    6.51
  -6   3   7   76.29    6.98
  -6   3  -7  108.36    8.18
  -6   3   7  119.54    8.34
  -6  -3  -7  112.35    8.44
  -6  -3   7  100.94    8.07
  -6   3  -7  109.43    8.66
  -6  -3   7  111.38    7.96
   6   3   8    2.02    1.99
  -6   3   8   -1.12    2.80
  -6  -3  -8    1.42    1.65
   6  -3   8    1.18    2.25
  -6   3   8    1.45    1.88
  -6   3   8    0.75    1.27
  -6  -3   8    1.50    1.20
  -6  -3   8    5.34    1.79
  -6  -3  -8    0.87    1.41
  -6   3  -8    0.62    2.50
  -6   3   8    0.47    1.90
  -6   3   9   99.35    8.68
   6   3   9   90.09    8.42
  -6  -3   9   99.11    6.52
  -6  -3  -9  108.47    7.67
  -6  -3   9   86.62    6.05
  -6   3  -9  106.41    8.46
  -6  -3   9   91.30    7.78
   6   3  10   48.75    6.01
  -6  -3  10   48.58    4.18
  -6  -3 -10   48.00    5.21
  -6  -3  10   51.10    3.81
  -6   3 -10   55.80    5.87
  -6  -3  10   55.66    5.77
  -6   3  11   21.81    3.09
  -6  -3  11   23.67    2.32
  -6  -3  11   20.29    2.79
  -6  -3 -11   19.16    3.67
   6  -3  11   14.07    2.89
   6   3  11   18.05    4.07
  -6  -3  11   19.85    4.08
  -6   3 -11   15.48    3.42
  -6   3  12    9.60    3.97
   6   3  12    1.81    2.46
  -6   3  12    3.85    1.98
  -6  -3  12    3.69    2.01
  -6  -3 -12    0.27    2.44
  -6  -3  12    4.35    1.50
  -6  -3  12    5.75    2.74
  -6  -3  13   82.66    6.23
  -6   3  13   78.69    6.49
  -6  -3  13   91.66    6.27
  -6  -3 -13   89.13    7.39
   6   3  13   72.39    8.03
  -6  -3  13   86.47    8.87
  -6  -3  14   23.20    2.77
  -6  -3 -14   18.95    3.32
  -6  -3  15   45.56    3.88
  -6  -3  15   40.60    3.63
  -6  -3 -15   40.34    4.14
  -6   3  15   52.84    5.52
  -6   3  16   15.19    3.23
  -6  -3  16    9.65    1.59
   6  -3 -16    8.73    1.91
  -6  -3  16    9.25    1.75
  -6   3 -16   11.97    1.87
   6  -3 -17    5.01    1.59
  -6   3  17    7.54    2.84
  -6   3 -17    6.68    1.34
  -6  -3  17    7.22    1.36
  -6  -3  18    7.61    1.24
  -6   3  18    9.89    2.19
  -6  -3  19    4.61    1.38
  -6   3  19    2.60    1.40
  -7  -3   0   -0.45    2.66
  -7   3   0    0.42    3.29
   7   3   0   -0.25    1.73
   7  -3   0   -0.35    2.33
  -7   3   0    0.61    2.30
   7   3  -1  345.05   22.00
   7   3   1  398.24   23.48
  -7   3  -1  378.53   24.30
  -7  -3  -1  390.11   24.71
  -7   3   1  317.80   22.41
  -7   3  -1  314.95   22.86
   7  -3   1  375.97   24.03
   7  -3  -1  392.02   23.08
  -7   3   2   11.12    2.42
  -7   3  -2   12.09    3.14
   7  -3   2    9.65    3.28
   7  -3  -2   10.31    2.29
  -7  -3   2    9.96    3.36
  -7  -3  -2   13.75    3.57
  -7   3   2    8.92    3.23
  -7   3  -2   15.32    3.90
   7   3  -2   10.94    2.00
   7   3   2   11.34    3.09
   7  -3  -3    3.20    1.46
  -7   3   3    4.06    1.36
  -7   3  -3    3.09    2.54
   7  -3   3    5.35    2.65
   7   3   3    3.65    2.67
  -7  -3  -3   13.28    3.43
  -7  -3   3   12.45    2.93
  -7   3   3    4.74    2.53
  -7   3  -3    6.76    2.86
   7  -3   4    3.94    2.25
  -7   3  -4    2.09    2.06
  -7  -3   4    1.60    0.97
   7   3   4    1.59    2.57
  -7   3   4    2.04    2.21
  -7   3  -4    2.52    2.68
  -7  -3  -4    0.35    2.32
  -7  -3   4    0.97    1.88
  -7   3   5  178.42   13.35
  -7   3  -5  181.37   13.61
  -7  -3  -5  201.27   14.09
  -7  -3   5  173.11   13.52
  -7   3   5  242.14   13.23
   7   3   5  201.48   14.49
  -7   3   5  247.78   13.38
   7  -3   5  167.34   13.65
  -7   3   5  183.03   11.96
  -7  -3   5  166.33   11.52
  -7  -3  -5  207.09   12.24
  -7  -3   5  211.11   12.03
  -7  -3   5  198.97   12.52
  -7   3  -6   28.83    2.45
  -7   3   6   24.89    2.34
  -7  -3  -6   24.31    3.86
  -7  -3   6   20.82    3.68
  -7   3   6   23.69    3.86
  -7   3  -6   27.39    4.08
   7   3   6   22.97    3.98
  -7   3   6   36.37    4.06
  -7   3   6   40.42    4.18
  -7   3   6   25.14    2.34
  -7   3  -6   28.66    2.46
  -7   3   6   22.19    2.90
  -7  -3   6   25.41    2.32
  -7   3   6   28.94    2.62
  -7  -3  -6   26.74    2.94
  -7  -3   6   23.92    3.04
  -7   3   7    2.93    2.40
  -7   3  -7    0.89    2.18
  -7  -3   7    3.57    2.18
  -7   3   7    3.67    2.72
  -7  -3  -7    3.57    1.58
   7  -3   7    2.65    2.29
  -7  -3   7    5.43    1.29
  -7   3   7    5.06    1.57
  -7   3   7    5.21    2.28
  -7  -3  -7    0.96    1.59
  -7   3  -7    3.78    2.75
  -7  -3   7    3.45    1.58
  -7   3   7    3.64    1.15
  -7   3   7    4.21    1.23
  -7   3   8  339.95   20.73
  -7   3   8  446.80   21.77
  -7  -3   8  328.53   18.87
  -7   3   8  218.13   19.24
  -7   3   8  332.56   19.09
  -7  -3  -8  347.16   19.77
  -7  -3  -8  287.53   19.37
  -7   3  -8  378.25   21.62
  -7  -3   8  327.93   20.19
  -7   3   9   90.06    7.95
   7   3   9   72.46    7.61
  -7  -3   9   77.46    5.71
  -7   3   9   70.90    6.49
  -7  -3  -9   98.43    7.01
  -7  -3  -9   83.85    6.19
  -7   3  -9   82.30    7.59
  -7   3  10    6.08    3.65
   7   3  10    2.15    2.67
   7  -3  10    3.67    2.28
  -7  -3  10    2.73    1.68
  -7  -3 -10    3.13    2.31
  -7  -3  10    5.36    1.52
  -7  -3 -10    4.53    1.76
  -7   3 -10    3.82    2.85
   7   3  11    0.46    2.51
   7  -3  11    0.31    1.65
  -7   3  11    3.08    3.90
  -7  -3  11    1.00    1.77
  -7  -3 -11    0.28    2.32
  -7  -3  11   -0.12    1.28
  -7   3 -11    1.33    2.40
  -7   3  12    1.38    1.95
  -7  -3  12    1.39    1.72
  -7  -3 -12    3.14    2.62
  -7  -3  12    2.59    1.46
   7   3  12    0.47    2.78
  -7  -3  13   98.80    7.47
  -7  -3  13  114.35    7.48
  -7  -3 -13  126.89    8.60
  -7  -3  14   15.35    1.88
  -7  -3  14   24.66    2.49
  -7  -3  15   37.72    2.84
  -7   3 -15   35.56    2.97
  -7  -3  16    0.64    1.32
  -7   3  16    1.18    2.33
  -7   3  16    3.06    2.66
  -7   3 -16    0.83    1.36
  -7   3  17   18.64    2.69
  -7   3 -17   17.88    1.78
  -7  -3  17   14.16    1.78
  -7  -3  18    0.79    0.81
  -7   3  18    0.36    1.18
  -7  -3  18    1.16    1.59
  -7   3  18   -0.35    1.80
  -8   3   0   54.26    4.50
  -8   3   0   50.21    7.15
  -8  -3   0   55.56    7.41
   8   3   0   45.22    5.35
  -8   3   0   52.49    4.48
  -8  -3   0   65.96    4.71
  -8   3   0   47.60    5.49
  -8   3  -1  540.21   30.34
  -8   3  -1  518.16   33.75
  -8  -3  -1  517.40   34.19
   8   3  -1  448.45   31.12
   8   3   1  532.31   32.76
  -8   3  -1  541.41   30.29
   8  -3   1  511.94   33.64
   8  -3  -1  496.82   32.27
  -8  -3  -1  571.16   30.44
  -8   3   1  488.92   31.16
  -8   3  -1  453.35   31.98
  -8   3  -2    5.22    1.72
  -8   3   2    3.49    1.60
  -8   3  -2    4.39    1.69
  -8   3   2    3.87    1.70
   8   3  -2    2.75    1.57
   8   3   2   -0.44    2.58
  -8  -3   2    5.45    3.35
  -8   3   2    7.91    3.68
  -8   3  -2    4.80    3.63
  -8  -3  -2    5.93    3.49
   8  -3  -2    1.44    1.63
  -8   3  -2    1.69    2.72
   8  -3   2    4.41    2.95
  -8  -3   2    3.73    1.74
  -8  -3  -2    3.36    1.47
  -8   3  -2    3.75    1.46
  -8   3   2    2.61    1.47
  -8   3   3  491.39   29.49
  -8   3  -3  500.17   29.56
  -8   3  -3  501.40   32.36
  -8   3   3  474.34   31.98
  -8  -3  -3  506.26   32.84
  -8  -3   3  468.75   32.18
   8   3   3  369.52   31.97
  -8   3   3  706.78   31.34
  -8   3   3  627.18   30.78
  -8   3   3  466.35   29.40
  -8   3  -3  497.86   29.53
   8  -3   3  488.40   32.74
  -8  -3  -3  524.56   29.92
  -8  -3   3  556.38   30.02
  -8   3  -3  483.83   31.71
  -8   3  -4    7.11    1.62
  -8   3   4    6.71    1.36
  -8   3  -4    7.16    1.55
  -8   3   4    6.33    1.52
  -8  -3  -4    8.45    3.02
  -8  -3   4    4.82    2.61
  -8   3   4    6.36    2.94
  -8   3  -4    5.81    2.94
   8   3   4    5.99    3.08
  -8   3   4    9.73    2.69
  -8   3   4    6.86    2.20
   8  -3   4    5.43    2.58
  -8  -3   4    6.80    1.43
  -8   3   4    7.46    1.51
  -8  -3   4    6.13    1.58
  -8  -3  -4    9.16    1.85
  -8   3  -4    6.13    2.73
  -8   3  -5  246.34   14.31
  -8   3   5  223.59   14.12
  -8  -3   5  216.56   16.45
  -8   3   5  218.33   16.16
  -8   3  -5  239.19   16.65
  -8  -3  -5  229.71   16.86
   8   3   5  249.88   17.54
  -8   3   5  311.40   16.12
  -8   3   5  308.99   15.98
  -8   3  -5  240.68   14.25
  -8   3   5  223.02   14.11
   8  -3   5  205.87   16.58
  -8   3   5  223.60   14.36
  -8  -3   5  224.68   14.16
  -8  -3  -5  257.23   15.00
  -8  -3   5  252.58   14.53
  -8   3  -5  226.52   16.32
  -8  -3  -6  162.21   12.58
  -8  -3   6  157.49   12.30
  -8   3   6  143.20   11.89
  -8   3  -6  169.77   12.55
   8   3   6  168.07   12.95
  -8   3   6  216.39   12.21
  -8   3   6  223.39   12.17
  -8   3   6  159.47   10.02
  -8   3  -6  166.15   10.11
  -8   3   6  156.85   10.28
  -8  -3   6  149.36   10.00
  -8   3   6  150.47   10.59
  -8  -3  -6  167.75   10.94
  -8   3   6  160.88   10.05
  -8   3  -6  169.93   10.16
  -8   3  -7  144.22   10.73
  -8   3   7  123.37   10.29
   8   3   7  117.09   10.55
  -8   3   7  166.52   10.53
  -8   3   7  178.37   10.59
  -8   3   7  132.15    8.17
  -8   3   7  122.27    8.40
  -8   3   7  115.37    8.94
  -8  -3   7  117.44    8.15
  -8  -3  -7  110.75    8.89
  -8   3  -7  139.90    8.27
  -8   3   7  132.89    8.19
  -8   3   8    4.93    2.93
  -8   3   8    0.94    2.04
  -8   3   8    0.60    2.18
  -8   3   8    2.15    1.55
  -8  -3   8    2.96    1.38
  -8   3   8    4.69    3.26
  -8  -3  -8    1.47    1.89
  -8   3  -8    1.39    2.66
   8   3   9   26.12    4.76
  -8   3   9   38.92    5.15
  -8   3   9   25.24    3.73
  -8  -3   9   25.01    2.82
  -8   3   9   43.04    5.20
  -8  -3  -9   36.58    3.63
  -8   3  -9   28.73    4.69
  -8   3  10  114.15    9.71
   8  -3  10   98.61    9.23
   8   3  10  106.61   10.06
  -8  -3  10  101.20    7.46
  -8   3  10  105.65    8.24
  -8   3  10  128.93   10.00
  -8  -3 -10  131.74    8.01
  -8   3 -10  104.96    9.45
  -8  -3  11   38.12    4.00
  -8   3  11   53.66    4.80
  -8   3  11   56.53    6.30
  -8  -3 -11   52.07    4.14
  -8   3  11   59.69    6.37
   8   3  11   48.07    6.39
   8  -3  11   42.50    5.25
  -8  -3  12   13.23    2.28
  -8   3  12   11.84    3.57
  -8  -3  13   20.78    2.64
  -8   3  13   31.15    4.32
  -8   3  13   34.71    4.62
  -8   3 -13   28.09    3.25
  -8   3  14  128.03    9.25
  -8   3 -14  109.78    8.16
  -8   3  14  131.00    9.44
  -8   3 -15    0.24    1.55
  -8  -3  15    0.11    1.57
  -8   3  15   -1.14    2.14
  -8  -3  16    7.55    1.65
  -8   3  16   10.02    2.12
  -8  -3  16   10.84    2.61
  -8   3 -16    8.19    1.54
  -8  -3  17   31.91    1.92
  -8   3 -17   26.10    1.45
   9   3   0    0.68    1.94
  -9  -3   0    1.20    3.56
  -9   3   0    3.41    4.10
  -9   3   0   -0.76    1.96
  -9   3   0    1.32    2.02
  -9   3   0   -0.26    1.35
  -9   3   0   -0.81    1.97
   9   3  -1    3.58    1.86
   9   3   1    0.43    2.46
   9  -3   1    1.18    3.14
   9  -3  -1    3.74    2.46
  -9   3  -1    3.31    3.98
  -9  -3  -1    5.33    3.67
  -9  -3   1    2.83    1.60
  -9   3  -1    3.77    1.51
  -9  -3  -1    2.06    1.52
  -9   3  -1    3.94    2.67
  -9   3   1    3.78    1.62
  -9  -3   1    3.78    1.81
  -9   3  -1   11.00    2.42
  -9   3  -1    3.85    2.10
  -9   3   2  668.00   38.14
  -9   3  -2  658.55   38.17
  -9   3   2  643.15   41.48
  -9   3  -2  670.48   41.89
   9   3   2  586.50   41.38
  -9   3   2  663.52   38.09
  -9   3  -2  660.46   38.14
   9  -3   2  564.74   41.95
  -9  -3   2  644.84   38.02
  -9   3  -2  652.21   38.17
  -9  -3   2  742.25   38.50
  -9  -3  -2  659.66   38.30
  -9   3  -2  608.21   40.18
  -9   3  -3    0.96    1.62
  -9   3   3    0.65    1.45
  -9   3   3    1.91    1.56
  -9   3  -3    0.81    1.56
  -9   3   3   -2.07    2.89
  -9   3  -3    1.78    3.04
   9   3   3    0.56    2.78
  -9   3   3    0.39    1.95
  -9  -3   3    0.98    1.49
  -9  -3  -3    0.45    1.44
  -9   3  -3    0.14    1.45
  -9   3  -3    2.22    2.80
  -9   3  -4   57.99    4.22
  -9   3   4   51.35    4.00
  -9   3   4   43.09    5.77
  -9   3  -4   45.66    6.26
   9   3   4   52.01    7.05
  -9   3   4   59.93    4.99
  -9   3   4   46.95    3.89
  -9   3  -4   53.90    4.12
  -9   3   4   43.57    4.04
  -9  -3  -4   56.66    4.60
  -9  -3   4   49.31    4.17
  -9   3  -4   44.93    4.36
  -9   3  -4   51.16    5.94
  -9   3  -5   20.48    2.37
  -9   3   5   16.57    2.17
  -9   3   5   15.67    3.77
  -9   3  -5   18.18    4.01
   9   3   5   22.57    4.75
  -9   3   5   27.99    3.74
  -9   3   5   27.72    3.50
  -9   3   5   19.54    2.25
  -9   3  -5   22.08    2.39
  -9  -3   5   19.46    2.25
  -9   3   5   17.12    2.34
  -9  -3  -5   29.35    3.31
  -9   3  -5   14.94    3.68
  -9   3  -5   22.10    3.02
  -9   3   6   35.51    3.17
  -9   3  -6   37.14    3.28
  -9   3   6   29.21    4.89
  -9   3  -6   35.16    5.29
  -9   3   6   58.98    5.36
   9   3   6   40.71    5.79
  -9   3   6   50.56    4.60
  -9   3   6   41.23    3.27
  -9   3  -6   41.52    3.34
  -9  -3   6   33.64    3.17
  -9   3   6   40.12    3.50
  -9  -3  -6   33.78    3.98
  -9   3  -6   28.54    4.87
  -9   3   7  434.41   28.80
  -9   3  -7  451.59   28.96
   9   3   7  450.24   29.65
  -9   3   7  612.48   29.04
  -9   3   7  587.45   28.39
  -9   3   7  463.17   26.23
  -9   3  -7  462.87   26.26
  -9  -3   7  411.73   26.22
  -9   3   7  421.20   26.40
  -9  -3  -7  394.81   27.04
  -9   3  -7  426.89   28.57
  -9   3   8   23.67    3.64
  -9   3   8   16.56    2.32
  -9   3   8   16.77    3.89
   9   3   8   15.57    3.70
  -9  -3   8   14.90    2.09
  -9   3   8   13.69    1.85
  -9  -3  -8   15.32    2.85
  -9  -3   9    9.30    1.91
  -9   3   9   12.31    3.20
  -9   3   9   14.83    3.87
   9  -3   9    7.13    3.37
  -9   3  -9   10.31    3.10
  -9  -3  -9   11.17    2.51
  -9  -3  10   73.26    6.44
  -9   3  10  112.81    8.62
  -9  -3 -10  113.08    7.16
  -9   3 -10  124.90    8.01
   9   3  10  100.90    9.66
   9  -3  10   81.80    8.52
  -9   3  10   98.62    8.76
  -9  -3  11   92.08    5.74
  -9   3  11   76.76    7.01
  -9  -3 -11   75.26    5.47
  -9   3 -11   81.80    6.30
  -9   3  11   94.65    7.86
  -9  -3  12    3.19    1.71
  -9  -3  12    1.42    1.41
  -9   3  12   -0.26    2.47
  -9   3  12    1.17    3.22
  -9  -3 -12    2.63    1.37
  -9   3 -12    4.80    1.98
  -9  -3  13   41.21    3.94
  -9  -3  13   56.64    4.50
  -9   3  13   69.44    5.54
  -9   3 -13   58.27    4.77
  -9   3  13   76.24    6.26
  -9  -3  14    3.78    1.70
  -9  -3  14   -1.55    1.40
  -9   3  14    4.52    2.61
  -9   3 -14    2.99    1.72
  -9   3  14    0.85    1.31
  -9   3  15   78.76    4.68
  -9   3 -15   64.26    3.10
  -9   3  16   11.75    2.38
  -9   3 -16    5.60    1.24
 -10   3   0   59.35    5.06
  10   3   0   42.86    5.76
 -10   3   0   62.19    5.14
 -10   3   0   49.53    8.04
 -10  -3   0   53.90    4.48
 -10   3   0   59.61    4.52
 -10   3   0   40.86    4.90
 -10   3  -1   64.40    5.24
  10   3   1   48.81    6.95
 -10   3  -1   52.07    4.98
 -10  -3   1   60.18    4.70
 -10  -3  -1   58.84    4.63
 -10   3  -1   44.50    5.54
 -10   3   1   53.51    4.32
 -10   3  -1   54.02    4.63
 -10  -3   1   60.24    4.88
 -10  -3  -1   58.01    4.84
 -10   3  -1   49.17    8.27
 -10   3  -2    0.89    2.00
 -10   3  -2    0.58    2.08
 -10   3   2    1.80    2.09
 -10   3   2    3.56    2.06
  10   3   2   -1.17    3.10
 -10   3   2    1.60    3.80
 -10   3  -2    1.13    3.92
 -10  -3   2    3.70    1.77
 -10  -3   2    0.16    1.64
 -10  -3  -2    2.39    1.86
 -10   3  -2    1.19    1.51
 -10   3  -2   -1.85    2.73
 -10   3   3   92.85    6.57
 -10   3  -3   98.93    6.74
  10   3   3   60.44    9.40
 -10   3   3   94.30    6.57
 -10   3  -3   98.39    6.76
 -10   3   3   72.59    8.71
 -10   3  -3  100.65    9.97
 -10  -3   3  102.26    6.67
 -10   3  -3   84.52    6.67
 -10  -3   3   98.30    6.83
 -10  -3  -3   99.51    7.05
 -10   3  -3   79.42    8.36
 -10   3   4   48.79    3.98
 -10   3  -4   46.34    4.05
 -10   3   4   36.15    5.81
 -10   3  -4   46.02    6.45
 -10   3   4   69.34    5.27
  10   3   4   49.19    7.63
 -10   3   4   42.42    3.87
 -10   3  -4   47.12    4.07
 -10   3   4   54.97    4.22
 -10  -3  -4   50.88    4.71
 -10   3  -4   51.98    4.51
 -10  -3   4   46.03    4.08
 -10   3  -4   49.35    6.00
 -10   3  -5  112.15   10.58
 -10   3   5  110.55   10.20
  10   3   5  126.37   11.90
 -10   3   5  102.15    7.68
 -10   3  -5  116.44    7.88
 -10   3   5  127.44    8.08
 -10  -3  -5  132.71    8.85
 -10   3  -5  128.17    8.78
 -10   3  -5   99.09    9.78
 -10   3   6   13.06    3.82
 -10   3  -6   13.75    3.80
  10   3   6   15.39    4.57
 -10   3   6   25.06    3.98
 -10   3   6   23.81    3.23
 -10   3  -6   18.94    2.36
 -10  -3   6   17.84    2.35
 -10   3   6   13.14    2.30
 -10  -3  -6   19.45    3.10
 -10   3  -6   19.08    3.28
 -10   3  -6    9.18    3.14
 -10   3   6   15.72    2.22
 -10   3   7   30.75    5.04
  10   3   7   26.30    4.85
 -10   3   7   41.66    4.97
 -10   3   7   26.91    2.96
 -10   3   7   34.62    3.86
 -10   3   7   28.47    2.87
 -10   3  -7   28.08    2.83
 -10  -3   7   30.68    3.08
 -10  -3   7   30.98    2.94
 -10  -3  -7   26.69    3.74
 -10   3  -7   30.13    4.08
 -10   3  -7   21.29    4.11
 -10   3   8   10.27    2.58
  10   3   8    5.81    3.00
  10  -3   8    8.05    3.86
 -10   3   8   13.63    3.91
 -10  -3   8   10.90    2.09
 -10  -3   8    8.65    1.95
 -10   3   8    9.48    1.72
 -10  -3  -8    9.56    2.51
 -10  -3   9   14.56    2.17
 -10  -3   9    8.09    2.04
 -10   3   9   12.71    2.85
 -10   3   9   18.18    3.89
 -10  -3  -9   15.76    2.67
 -10  -3  10   77.95    5.12
 -10   3  10   69.02    5.93
 -10  -3 -10   71.27    5.27
 -10   3 -10   67.37    5.86
 -10   3  10   69.47    6.86
 -10  -3  11   92.68    4.17
 -10  -3 -11   91.00    4.05
 -10   3 -11  100.01    5.20
 -10  -3  12    7.90    1.55
 -10  -3  12   11.52    1.93
 -10   3  12   13.89    3.45
 -10  -3 -12    9.22    1.58
 -10   3 -12   11.69    2.45
 -10   3 -13   29.96    3.03
 -10  -3  13   30.22    2.82
 -10  -3  14   17.91    2.18
 -10   3 -14   16.49    2.22
 -10   3  14   19.78    3.10
 -10   3 -15    1.82    1.16
 -10  -3  15    3.18    1.38
 -10  -3  16   -0.63    0.93
 -11   3   0    0.72    4.56
 -11  -3   0    0.14    1.63
 -11   3   0   -1.56    1.61
 -11   3   0    2.00    2.41
 -11   3  -1   61.01    5.14
 -11  -3   1   53.01    4.33
 -11  -3  -1   47.81    4.20
  11   3   1   40.05    6.17
 -11   3   1   46.27    3.95
 -11   3  -1   47.61    4.20
 -11  -3   1   46.77    4.40
 -11   3  -1   47.67    7.97
 -11   3   2   -0.59    2.13
 -11   3  -2    0.16    2.06
  11   3   2    1.23    3.01
 -11   3   2    1.17    3.52
 -11   3  -2    1.24    3.96
 -11  -3   2    1.94    1.78
 -11  -3  -2   -0.42    1.61
 -11  -3   2    2.26    2.01
 -11  -3  -2    2.31    2.00
 -11   3  -2    1.83    1.66
 -11   3   3  103.37    7.41
 -11   3  -3  104.86    7.54
 -11  -3   3  127.23    7.69
 -11  -3  -3  103.48    7.45
  11   3   3   75.47   10.67
 -11   3  -3   98.86    7.54
 -11  -3  -3  112.35    7.88
 -11  -3   3  119.64    7.75
 -11   3   3   94.69   10.25
 -11   3  -3  113.64   10.99
 -11   3   4   -0.35    1.56
 -11   3  -4   -0.13    1.66
  11   3   4    2.81    3.87
 -11   3   4    0.45    2.73
 -11   3  -4   -1.49    3.34
 -11  -3   4    0.27    1.53
 -11  -3   4    0.28    1.51
 -11  -3  -4   -1.11    2.00
 -11   3  -4    0.17    1.70
  11   3   5   23.20    5.26
 -11   3   5   19.48    2.39
 -11   3  -5   22.43    2.64
 -11   3   5   20.46    2.54
 -11   3  -5   22.87    3.18
 -11  -3  -5   27.37    3.44
 -11   3   5   19.16    4.21
 -11   3  -5   13.41    4.13
  11   3   6    4.62    3.20
 -11  -3  -6    6.62    2.40
 -11   3  -6    5.06    2.44
 -11   3   6    3.20    1.51
 -11   3   6   -1.66    2.76
 -11   3  -6    0.87    2.74
 -11   3   6    4.49    1.61
 -11   3  -6    5.37    1.69
 -11   3   7   23.65    2.52
 -11   3  -7   22.06    2.44
 -11   3  -7   27.48    3.82
 -11  -3  -7   22.16    3.35
 -11  -3   7   25.27    2.81
 -11  -3   7   17.63    2.49
 -11  -3  -8    7.98    2.45
 -11   3   8    0.64    0.81
 -11  -3   8    8.25    1.94
 -11  -3   8    7.74    2.01
 -11  -3   9   29.35    3.34
 -11  -3  -9   35.55    3.66
 -11  -3  10   24.92    2.91
 -11  -3  10   30.96    2.99
 -11  -3 -10   30.88    3.12
 -11  -3  11   13.40    2.03
 -11  -3  11   18.93    2.24
 -11   3 -11   22.00    2.91
 -11  -3 -11   19.35    2.17
 -11  -3  12   60.66    4.23
 -11   3 -12   65.71    4.71
 -11  -3 -12   57.19    3.95
 -11  -3  13   -0.65    1.22
 -11   3 -13    0.10    1.41
 -11  -3  14    2.43    1.15
 -11   3 -14    4.57    1.27
 -12  -3   0   40.80    3.59
 -12   3   0   27.90    6.78
 -12   3   0   37.67    3.49
 -12  -3   0   37.35    3.80
 -12   3   0   41.00    4.42
 -12  -3   1   20.96    2.67
 -12  -3  -1   24.49    2.67
 -12   3  -1   24.79    3.52
 -12   3  -1   19.96    2.64
 -12  -3   1   22.28    2.93
 -12   3  -1   24.09    6.38
 -12   3   2    8.94    3.84
 -12   3  -2   10.13    4.50
 -12   3  -2    7.63    1.94
 -12  -3  -2   14.33    2.49
 -12  -3   2   11.30    2.20
 -12  -3  -2    9.86    2.01
 -12  -3   2   11.56    2.18
 -12   3   2   12.85    2.55
 -12   3  -2    9.94    2.62
 -12   3  -3  129.25    8.93
 -12  -3   3  136.83    9.04
 -12  -3  -3  136.54    9.23
 -12  -3   3  148.77    8.95
 -12  -3  -3  138.37    8.87
 -12   3  -3  120.19    8.85
 -12   3   3  122.62    8.77
 -12   3  -4   44.12    4.15
 -12  -3  -4   50.92    4.55
 -12  -3   4   55.41    4.20
 -12  -3  -4   39.88    3.85
 -12   3   4   39.58    3.72
 -12   3  -4   46.19    3.97
 -12  -3  -5    1.14    2.11
 -12   3  -5    0.35    1.82
 -12   3  -5    0.11    1.59
 -12   3   5    2.87    1.51
 -12  -3  -5   -0.56    1.58
 -12  -3   5    0.27    1.56
 -12   3  -6    0.57    2.06
 -12  -3  -6    3.26    2.30
 -12   3   6    2.78    1.51
 -12   3  -6    1.71    1.52
 -12  -3  -6    1.38    1.68
 -12  -3  -7   14.16    2.65
 -12   3  -7   13.24    2.79
 -12   3  -7   12.78    1.82
 -12   3   7   11.87    1.78
 -12  -3  -8    7.79    2.16
 -12   3  -8    5.46    2.51
 -12   3   8   -0.24    0.49
 -12  -3  -9   11.67    2.14
 -12  -3   9    7.01    2.04
 -12  -3 -10   24.20    2.51
 -12  -3  10   21.88    2.63
 -12  -3 -11   10.60    1.55
 -12   3 -11    8.51    1.97
 -12  -3  11    9.93    1.80
 -12   3 -12   13.34    1.88
 -12  -3  12    9.96    1.58
 -12   3 -13   17.10    1.84
 -13   3   0   -0.11    0.59
 -13  -3   0   -0.56    1.59
 -13   3   0    1.41    2.60
 -13  -3   0    0.11    1.30
 -13   3  -1    1.39    1.31
 -13  -3   1    2.94    1.66
 -13   3  -1    5.09    2.63
 -13  -3   1    2.27    1.53
 -13  -3  -1    2.62    1.42
 -13   3  -2   15.59    2.25
 -13  -3   2   19.98    2.62
 -13   3  -2   15.81    2.83
 -13   3   2   20.75    2.92
 -13  -3  -2   19.38    2.32
 -13  -3   2   18.71    2.38
 -13   3  -3    0.91    1.43
 -13  -3  -3    2.46    1.79
 -13   3   3    3.28    1.85
 -13   3  -3    1.97    2.03
 -13  -3  -3    0.93    1.47
 -13  -3   3    1.44    1.66
 -13  -3  -4    0.16    1.81
 -13   3  -4   -0.83    1.54
 -13   3   4    0.53    1.51
 -13   3  -4    1.50    1.77
 -13  -3  -4    0.81    1.42
 -13  -3   4    4.23    1.77
 -13  -3  -5   16.40    2.70
 -13   3  -5   13.17    2.19
 -13   3  -5   11.65    1.89
 -13   3   5    9.89    1.79
 -13  -3   5   12.69    2.14
 -13  -3  -6   17.22    2.78
 -13   3  -6   17.44    2.71
 -13   3  -6   17.12    2.08
 -13   3   6   12.85    1.95
 -13  -3   6   22.72    2.71
 -13  -3  -7   -0.45    1.86
 -13   3  -7    0.16    1.94
 -13   3   7   -0.40    0.65
 -13   3  -7   -0.31    1.21
 -13  -3   7    1.35    1.75
 -13  -3  -8   -0.99    1.56
 -13   3  -8   -1.04    1.89
 -13   3  -9    1.79    1.69
 -13  -3  -9    0.87    1.31
 -13  -3 -10    0.07    1.00
 -13  -3  10    2.61    1.48
 -13  -3  11   13.39    1.63
 -13  -3 -11    8.61    1.16
 -13   3 -11   10.93    1.61
 -13   3 -12    3.61    1.02
 -14  -3   0    6.83    1.77
 -14   3   0   10.44    2.70
 -14  -3   0    8.67    1.64
 -14  -3  -1    0.94    1.42
 -14  -3  -1    1.82    1.26
 -14  -3   1    2.92    1.37
 -14   3  -1    4.36    2.25
 -14  -3  -2    4.30    1.16
 -14  -3   2    9.09    1.72
 -14   3   2    7.98    2.12
 -14   3  -2    5.69    2.24
 -14   3   3   41.48    2.73
 -14   3  -3   42.94    2.88
 -14   3  -3   38.74    2.33
 -14  -3   4  103.21    6.48
 -14   3   4   82.30    6.10
 -14   3  -4   90.95    6.25
 -14  -3  -4  106.57    6.86
 -14   3  -4   94.28    6.35
 -14  -3   5   89.58    5.79
 -14   3  -5   85.49    5.74
 -14  -3  -5   93.01    6.15
 -14   3   5   70.87    5.25
 -14   3  -5   74.55    5.33
 -14  -3  -6   -0.64    1.60
 -14   3  -6    1.04    1.45
 -14  -3   6    0.54    1.53
 -14  -3  -7   39.50    3.35
 -14   3  -7   33.22    3.26
 -14  -3   7   38.44    3.35
 -14  -3  -8    7.59    1.55
 -14   3  -8    8.87    1.77
 -14  -3   8    7.19    1.62
 -14   3  -9   29.20    2.56
 -14  -3  -9   26.90    2.29
 -14  -3   9   32.03    2.59
 -14   3 -10    0.92    0.92
 -15   3   0    1.25    1.93
 -15  -3   1   -0.49    0.73
 -15   3  -1  175.59    5.02
 -15  -3  -2    2.53    1.39
 -15   3  -2    2.55    1.61
 -15   3   2    2.73    1.52
 -15  -3   2    3.00    1.35
 -15  -3   3   70.69    4.85
 -15  -3   4    8.01    1.51
 -15  -3  -4    9.40    1.81
 -15  -3   5   41.35    2.17
 -15  -3  -5   43.73    2.61
 -15  -3   6    0.54    1.02
 -15   3  -6   -0.57    0.92
 -15  -3  -6    1.48    1.33
 -15  -3   7    2.38    0.95
 -15  -3  -7    1.18    1.01
 -15   3  -7    1.42    0.84
   0  -4   0 1089.78   62.06
   0   4   0 1066.30   62.05
   0  -4   1 1691.33   92.82
   0  -4  -1 1612.32   92.35
   0   4  -1 1598.31   92.37
   0   4   1 1601.27   92.61
   0  -4  -2  287.04   17.36
   0  -4   2  297.00   18.20
   0   4   2  283.19   17.92
   0   4  -2  264.95   17.20
   0   4  -3   17.66    2.75
   0  -4   4  584.44   37.17
   0   4   4  645.18   37.40
   0   4  -4  606.62   35.86
   0  -4   5  350.21   21.67
   0   4   5  321.91   21.63
   0   4  -5  315.87   20.35
   0   4  -5  326.53   19.92
   0  -4   6 2571.29  133.22
   0   4   6 2428.02  133.59
   0   4   6 2353.77  132.00
   0   4  -6 2177.27  131.75
   0   4  -6 2261.55  131.30
   0  -4   7  219.43   14.66
   0   4   7  225.42   15.37
   0   4   7  212.24   14.02
   0   4  -7  195.31   13.63
   0   4  -7  218.74   13.45
   0  -4   8   48.18    4.82
   0   4   8   43.55    5.05
   0   4  -8   49.68    3.99
   0   4  -8   33.14    3.69
   0  -4   9   10.18    1.34
   0   4   9    9.33    2.71
   0  -4   9    9.25    2.28
   0   4  -9    9.81    2.11
   0   4  10   69.72    6.16
   0   4  10   52.61    5.39
   0  -4  10   49.44    3.76
   0  -4  10   44.86    5.88
   0  -4  10   61.74    5.58
   0   4  11   18.19    3.49
   0   4  11   17.54    3.26
   0  -4  11   15.97    3.62
   0  -4  11   15.81    1.78
   0   4  12    1.66    2.40
   0  -4  12    0.07    0.94
   0  -4  12    1.76    2.87
   0  -4  13  104.18    7.19
   0  -4  13  112.31    9.68
   0  -4 -13  121.41    8.91
   0   4  14   17.87    3.13
   0  -4  14   11.55    1.63
   0  -4 -14   12.75    2.82
   0  -4 -15   23.90    3.56
   0   4  15   29.51    3.51
   0  -4  15   20.15    2.14
   0  -4 -16    0.42    2.16
   0  -4  16    1.65    1.21
   0  -4 -17  191.57   11.86
   0  -4  17  165.43   10.51
   0  -4 -18   21.14    2.96
   0  -4  18   17.56    2.01
   0  -4 -19   59.62    4.51
   0  -4  19   53.65    3.87
   0  -4  20    0.19    0.68
   0  -4 -20    0.15    1.00
  -1   4   0    3.16    3.38
   1  -4   0    2.50    1.57
  -1  -4   0    1.97    1.60
  -1   4   0    2.13    1.60
   1   4   0    2.09    1.60
  -1   4   1  120.94   10.07
  -1  -4   1  140.05    9.42
  -1  -4  -1  129.83    9.09
   1  -4   1  138.75    9.50
   1  -4  -1  135.12    9.13
  -1   4   1  131.00    9.27
   1   4   1  134.05    9.29
   1   4  -1  129.85    9.03
   1  -4   2  431.42   26.20
   1  -4  -2  431.84   25.37
   1   4  -2  408.88   25.25
   1   4   2  423.15   25.98
  -1   4   2  438.37   26.40
  -1   4  -2  426.53   26.37
  -1   4  -2  420.96   25.62
   1  -4  -3  139.64    9.17
   1   4  -3  128.93    8.95
   1   4   3  133.97   10.25
  -1   4   3  153.21   10.21
  -1   4  -3  137.33   10.05
  -1   4  -3  134.70    9.44
  -1   4   4    2.12    2.36
  -1   4  -4    3.66    2.37
  -1   4  -4    4.68    1.99
   1  -4   4    2.49    2.53
   1   4  -4    5.03    1.80
  -1  -4   4    5.06    2.56
  -1   4   4    4.29    2.66
  -1   4   5   54.49    4.27
   1  -4   5   64.16    6.21
  -1  -4   5   54.21    5.83
   1   4   5   48.73    5.90
  -1   4   5   48.85    5.90
  -1   4   5   57.91    5.22
  -1   4  -5   53.75    5.17
   1   4  -5   54.32    4.71
  -1   4  -5   57.31    4.73
  -1  -4   6   26.81    4.05
   1  -4   6   35.12    4.34
   1   4   6   23.85    4.46
  -1   4   6   22.30    4.03
  -1   4   6   24.21    3.39
  -1   4  -6   21.65    3.40
  -1   4  -6   25.82    3.00
   1   4  -6   29.98    2.95
   1  -4   7  329.79   20.19
  -1  -4   7  316.03   20.05
   1   4   7  344.03   20.96
  -1   4   7  333.21   20.81
  -1   4   7  342.56   19.50
  -1   4  -7  261.38   18.93
   1   4  -7  282.45   19.16
  -1   4  -7  316.75   19.00
   1   4  -7  305.10   18.67
  -1  -4   8   37.85    4.22
   1  -4   8   31.30    4.10
  -1   4   8   48.10    5.16
   1   4   8   44.45    5.09
  -1   4  -8   37.49    3.81
   1   4  -8   41.51    3.54
   1   4  -8   34.74    3.70
  -1   4  -8   35.87    3.63
   1   4   9   97.04    7.84
  -1   4   9  116.37    8.08
  -1  -4   9   65.80    5.27
   1  -4   9   81.39    5.37
  -1   4  -9  108.77    7.13
  -1  -4   9  100.63    7.23
   1  -4   9   90.22    7.30
  -1   4  10   19.49    3.61
  -1   4  10   21.74    3.44
   1   4  10   31.30    4.11
  -1   4 -10   20.29    3.10
   1  -4  10   20.62    3.41
   1  -4  10   16.74    1.89
   1  -4  10   25.75    4.25
   1   4  11   82.49    7.24
  -1   4  11   64.35    6.28
   1  -4  11   64.67    4.77
   1  -4  11   83.32    7.48
  -1  -4 -11   67.04    6.29
   1   4  12   79.66    8.18
   1  -4  12   94.57    6.18
   1  -4  12   98.14    8.66
  -1  -4  12   93.62    8.47
  -1  -4 -12   90.69    7.75
   1  -4  13  292.31   18.57
   1  -4  13  327.11   21.58
  -1  -4  13  307.30   21.19
  -1  -4 -13  324.98   20.41
   1  -4  14   40.72    3.20
  -1  -4  14   36.90    3.18
  -1  -4  14   38.13    5.55
   1  -4  14   43.30    5.73
  -1  -4 -14   46.87    4.87
   1  -4 -14   49.38    4.82
  -1  -4 -15  102.22    7.61
   1  -4 -15   96.94    7.37
  -1  -4  15   81.62    5.85
   1  -4  15   81.42    5.84
  -1  -4 -16   22.20    3.55
   1  -4 -16   25.79    3.56
  -1  -4  16   21.53    2.29
   1  -4  16   21.81    2.30
  -1   4  16   32.07    3.69
  -1  -4  16   30.47    2.47
   1  -4 -17   48.32    4.44
  -1  -4  17   40.76    3.38
   1  -4  17   39.22    3.41
  -1  -4  18    0.77    1.09
   1  -4  18    2.28    1.20
   1  -4 -18    0.15    1.77
  -1  -4  19    9.36    1.37
   1  -4  19   10.91    1.57
   1  -4 -19   13.60    2.10
   1  -4 -20    2.60    1.07
  -1   4  20    4.87    1.27
  -2   4   0    0.91    3.05
   2  -4   0    1.30    1.61
   2   4   0   -0.17    1.50
  -2   4   1   43.54    5.33
   2  -4   1   34.43    4.13
   2  -4  -1   45.12    4.08
   2   4  -1   43.00    3.93
   2   4   1   46.73    4.28
   2  -4   2   26.09    3.60
   2  -4  -2   25.10    2.91
   2   4   2   25.28    3.50
   2   4  -2   26.09    2.86
  -2   4   2   24.37    3.90
  -2   4  -2   24.23    3.96
  -2   4  -2   28.38    3.27
  -2   4   3    7.13    2.64
  -2   4  -3   10.65    3.02
  -2   4  -3    8.36    2.01
   2  -4   3    5.92    2.61
   2  -4  -3    6.09    1.62
  -2  -4   3    9.89    2.80
   2   4   3    9.55    2.57
  -2   4   3    6.59    2.28
   2   4  -3    6.68    1.54
   2  -4  -4  184.75   11.71
  -2  -4   4  194.95   13.21
  -2   4   4  182.86   12.93
  -2   4   4  182.69   12.53
  -2   4  -4  188.66   12.69
  -2   4  -4  185.53   12.21
  -2  -4   5  434.07   27.44
  -2   4   5  403.01   25.56
   2  -4   5  483.41   28.09
  -2   4   5  409.73   27.34
  -2   4   5  453.28   26.69
  -2   4  -5  462.25   26.91
   2   4  -5  470.29   26.47
  -2   4  -5  453.13   26.43
  -2   4   6    0.82    1.82
  -2   4  -6   -0.84    1.96
  -2   4  -6    1.06    1.50
   2   4  -6    0.79    1.44
   2  -4   6    2.13    1.94
  -2  -4   6    0.28    2.02
   2   4   6    5.28    3.13
  -2   4   6   -0.31    2.31
  -2  -4   7   34.54    4.11
   2  -4   7   34.05    4.26
  -2   4   7   44.52    4.79
   2   4   7   39.18    4.87
  -2   4   7   30.96    3.85
  -2   4  -7   29.51    3.78
  -2   4   7   34.06    3.96
  -2  -4   7   31.62    3.61
  -2  -4  -7   37.02    3.89
  -2   4  -7   37.78    3.81
   2   4  -7   37.07    3.25
  -2   4  -8    1.44    1.81
   2  -4   8    0.29    1.69
  -2   4   8    1.77    1.95
   2   4   8   -0.33    2.16
  -2   4  -8    0.17    1.24
  -2  -4   8    0.82    1.09
  -2   4   8    1.06    1.28
   2   4   9  317.76   20.61
  -2   4   9  330.96   20.06
  -2   4   9  335.83   20.09
  -2  -4   9  305.62   18.06
   2  -4   9  295.46   17.97
  -2   4  -9  305.03   19.62
   2  -4   9  320.05   20.22
  -2   4  10  105.15    8.49
   2   4  10  125.11    9.19
  -2  -4  10  119.56    6.53
   2  -4  10   76.44    6.26
  -2   4 -10   95.43    7.84
   2  -4  10  132.91    9.43
  -2  -4  10   93.40    8.56
   2  -4  10  111.54    8.75
   2   4  11   36.83    4.85
  -2   4  11   38.72    4.95
   2  -4  11   35.34    4.84
  -2  -4  11   28.80    4.53
  -2   4 -11   27.92    3.84
   2  -4  11   34.05    2.83
  -2  -4  11   36.50    2.81
  -2   4  12    0.28    2.89
   2   4  12   -0.38    2.00
   2  -4  12    1.77    2.09
  -2  -4  12    4.66    2.29
   2  -4  12    2.39    1.15
  -2  -4  12    0.15    0.98
  -2   4  13    3.67    2.88
   2  -4  13    1.16    2.60
  -2  -4  13    2.83    2.46
  -2  -4  13    1.36    1.11
   2  -4  13    2.48    1.17
  -2   4  14    7.16    2.87
   2  -4  14    3.73    1.29
   2  -4  14    4.60    2.95
  -2  -4  14    3.36    2.61
   2  -4 -15    0.62    1.95
   2  -4  15    0.51    1.14
  -2   4  15    0.69    2.46
   2  -4 -16    1.93    2.06
   2  -4  16    1.13    1.24
  -2   4  16    1.70    2.29
  -2  -4  16    2.48    1.26
  -2  -4 -17   31.40    3.65
   2  -4 -17   25.99    3.29
  -2   4  17   30.02    3.66
   2  -4  17   25.50    2.45
  -2  -4  17   23.82    2.35
  -2   4  18   -0.14    1.79
   2  -4  18    0.33    1.14
   2  -4 -18    1.30    1.76
  -2  -4 -18   -1.43    1.85
   2  -4  19    0.31    1.05
   2  -4 -19   -0.11    1.44
  -2  -4 -19   -0.11    1.47
  -2   4  20    3.00    1.13
  -2  -4 -20    2.43    0.89
  -3   4   0    0.33    3.20
   3   4   0    0.18    1.49
  -3   4   0    2.01    1.78
   3  -4   0    1.64    1.73
   3   4  -1 1496.50   87.15
   3   4   1 1507.32   87.53
  -3   4   1 1662.05   89.09
  -3   4   1 1496.82   87.30
   3  -4   1 1591.05   88.01
   3  -4  -1 1502.26   87.27
   3   4  -2  156.37   10.04
   3   4   2  158.11   11.02
  -3   4   2  151.40   11.30
  -3   4  -2  158.61   11.59
  -3   4   2  146.76   10.28
   3  -4   2  139.55   10.97
   3  -4  -2  140.02    9.97
  -3   4   3    3.00    2.59
  -3   4  -3    1.83    2.55
   3   4   3    1.56    2.35
   3   4  -3    1.02    1.30
  -3   4  -3    0.90    1.60
   3  -4   3    0.65    2.46
  -3   4   3   -0.20    1.78
   3  -4  -3    0.81    1.42
   3   4  -4   99.59    6.87
   3   4   4   95.58    8.86
  -3   4  -4  112.84    8.35
  -3   4   4   97.87    7.90
  -3   4  -4  105.25    7.57
  -3   4   4   98.74    7.72
   3  -4  -4  103.22    7.07
  -3   4   5  456.79   27.73
  -3  -4   5  451.94   27.79
  -3  -4  -5  457.44   27.98
  -3   4  -5  481.71   28.02
  -3   4  -5  473.00   27.56
   3   4  -5  525.95   27.66
  -3   4   5  394.62   27.48
   3  -4  -5  426.82   26.56
   3  -4   5  501.70   29.24
   3   4   6  147.53   11.40
  -3   4  -6  146.35   10.06
  -3   4   6  136.78    9.90
  -3   4  -6  139.47   10.11
  -3  -4   6  135.38    9.90
  -3   4   6  135.40    9.86
  -3  -4  -6  139.23   10.04
   3   4  -6  163.91    9.61
  -3   4  -6  142.56    9.82
  -3   4   6  113.77    9.49
   3  -4   6  123.39   10.51
   3  -4   7   12.34    2.90
  -3   4   7    8.86    1.88
  -3   4  -7   12.87    2.58
  -3   4   7   13.50    2.67
  -3   4  -7    9.87    2.29
  -3   4   7    7.86    2.38
  -3   4  -7    9.33    2.41
  -3  -4  -7    6.84    2.24
  -3  -4   7    7.83    2.14
   3   4   7    8.21    2.96
   3   4   8   38.27    4.66
  -3   4   8   32.92    4.13
  -3  -4  -8   28.06    3.21
   3  -4   8   27.28    4.00
  -3   4   8   15.25    2.78
  -3   4  -8   27.34    3.71
  -3  -4   8   24.67    2.91
  -3   4   8   22.70    3.04
   3   4   9  140.27   10.65
  -3   4   9  131.86   10.02
  -3  -4  -9  131.89    9.36
   3  -4   9  140.35   10.44
  -3   4   9  100.09    8.50
  -3  -4   9  145.45    8.01
   3  -4   9  128.62    7.92
  -3   4  -9  117.19    9.68
   3  -4   9   98.40    9.80
  -3   4  10   -0.91    2.90
   3   4  10    0.37    2.10
  -3   4 -10    1.06    1.98
   3  -4  10    1.80    2.20
   3  -4  10    0.67    1.05
  -3  -4  10    1.42    1.01
   3  -4  10    2.07    2.38
  -3  -4  10    2.29    2.58
  -3  -4 -10    2.48    2.24
  -3   4  11  167.20   11.27
   3   4  11  125.40   10.88
  -3  -4  11  138.82    8.39
   3  -4  11  129.06    8.37
  -3   4 -11  150.80   10.30
   3  -4  11  151.33   11.13
  -3  -4  11  120.92   10.35
  -3  -4 -11  112.43   10.10
   3   4  12   18.66    4.11
  -3  -4  12   24.08    2.26
   3  -4  12   24.04    2.19
  -3   4 -12   19.68    3.35
   3  -4  12   22.26    4.24
  -3  -4  12   17.80    3.78
  -3  -4 -12   21.55    3.62
  -3  -4  13  124.33    8.09
   3  -4  13  122.75    7.96
   3  -4  13  124.66   10.82
  -3  -4  13  125.75   10.30
  -3  -4 -13  128.42    9.74
  -3  -4  14   57.99    4.31
   3  -4  14   55.98    4.12
   3  -4  14   52.29    6.83
  -3  -4  14   51.20    6.24
  -3  -4 -14   66.36    5.94
  -3  -4 -15   91.28    7.30
   3  -4 -15   89.39    7.06
   3  -4  15   86.62    5.86
  -3  -4  15   85.31    6.02
  -3   4  15  109.09    7.87
   3  -4 -16    2.56    2.05
  -3  -4 -16    0.21    2.25
  -3  -4  16    2.83    1.35
   3  -4  16    2.72    1.27
  -3   4  16    2.86    2.47
  -3  -4  16    1.75    1.21
   3  -4 -17    1.92    1.87
  -3  -4 -17    4.75    2.09
  -3  -4  17    3.61    1.30
   3  -4  17    4.52    1.30
  -3   4  17    7.28    2.60
  -3  -4  17    5.10    1.31
   3  -4 -18    6.78    1.91
  -3  -4 -18    2.93    1.83
  -3  -4  18    3.16    1.10
   3  -4  18    3.60    1.19
  -3   4  18    5.91    2.03
  -3  -4  18    2.30    1.06
  -3  -4  19   42.62    3.49
   3  -4  19   49.79    3.51
   3  -4 -19   67.92    4.31
  -3  -4 -19   62.68    4.20
   4   4   0  204.22   13.09
  -4   4   0  177.44   14.57
  -4  -4   0  193.73   14.61
  -4   4   0  192.97   12.79
   4  -4   0  210.71   13.49
   4   4  -1   56.59    4.86
   4   4   1   50.36    5.13
  -4   4   1   64.55    6.93
  -4  -4  -1   58.43    6.60
  -4   4  -1   57.23    4.88
  -4   4   1   52.92    4.88
   4  -4   1   52.78    5.56
   4  -4  -1   52.03    4.95
  -4  -4   2    8.89    3.36
  -4  -4  -2   11.62    3.45
  -4   4   2   13.63    3.80
  -4   4  -2   12.68    3.75
  -4   4   2    9.47    3.55
  -4   4  -2   12.27    3.93
   4   4  -2    9.82    2.09
   4   4   2   12.10    2.95
   4  -4  -2   11.35    2.24
  -4   4   2   10.61    2.20
   4  -4   2    6.53    2.75
   4   4  -3  308.55   19.01
   4   4   3  304.36   20.87
  -4   4   3  342.13   20.47
  -4   4   3  346.01   20.53
  -4   4  -3  314.97   20.68
  -4   4  -3  336.42   20.60
  -4  -4   3  323.95   20.44
  -4  -4  -3  332.54   20.78
  -4   4   3  278.75   19.26
   4  -4   3  270.43   20.56
   4  -4  -3  310.12   19.25
   4   4  -4  305.90   19.01
   4   4   4  264.78   21.14
  -4   4  -4  352.30   20.73
  -4   4   4  328.70   20.37
  -4   4   4  310.48   20.27
  -4   4  -4  347.74   20.95
  -4  -4  -4  322.08   20.71
  -4  -4   4  319.10   20.45
  -4   4   4  288.44   19.68
  -4   4  -4  349.72   20.04
   4  -4   4  361.54   21.79
   4  -4  -4  313.43   19.31
   4   4   5  322.96   20.99
   4  -4  -5  274.58   17.83
  -4   4  -5  322.75   19.11
   4   4  -5  375.42   19.25
  -4   4   5  264.94   18.47
  -4  -4  -5  303.01   19.44
  -4  -4   5  301.99   19.24
  -4   4   5  292.96   19.06
  -4   4  -5  304.29   19.28
  -4   4   5  289.93   19.08
  -4   4  -5  308.64   19.58
   4  -4   6  542.58   32.42
  -4  -4  -6  513.19   31.37
  -4  -4   6  516.37   31.26
  -4   4   6  498.99   31.12
  -4   4  -6  528.61   31.42
  -4   4   6  491.92   31.05
  -4   4  -6  503.97   31.20
  -4   4  -6  566.03   31.48
  -4   4   6  502.67   30.39
   4   4   7  508.55   29.72
   4  -4   7  476.28   29.08
  -4   4   7  387.15   26.81
  -4   4  -7  481.97   28.48
  -4   4  -7  490.51   28.14
  -4  -4  -7  476.15   28.08
  -4  -4   7  462.18   27.89
  -4   4   7  482.90   28.04
   4   4   8    5.55    3.00
  -4  -4  -8    3.21    2.04
  -4   4  -8    3.93    2.46
   4  -4   8    3.21    2.28
  -4   4   8    0.49    1.75
  -4  -4   8    3.89    0.96
   4  -4   8    3.79    1.04
  -4  -4   8    3.05    1.45
  -4   4   8    3.12    1.71
  -4   4   9   31.41    4.83
   4   4   9   34.27    4.64
  -4  -4  -9   28.12    3.74
   4  -4   9   20.19    3.97
  -4   4  -9   27.93    4.29
  -4  -4   9   30.19    2.64
  -4   4   9   27.50    3.33
  -4  -4   9   29.53    2.31
   4  -4   9   23.58    2.31
   4  -4   9   33.86    4.71
  -4  -4   9   22.72    3.84
   4   4  10   75.70    7.58
  -4   4  10   61.39    7.11
  -4  -4 -10   79.03    6.73
   4  -4  10   72.69    7.60
  -4  -4  10   69.25    5.24
  -4   4  10   72.98    5.87
  -4  -4  10   83.45    4.93
   4  -4  10   57.94    4.82
  -4   4 -10   79.44    6.91
   4  -4  10   93.00    7.75
  -4  -4  10   90.46    7.38
   4   4  11   64.53    7.47
  -4   4  11   79.79    7.60
  -4  -4  11   79.48    5.61
  -4  -4 -11   71.22    6.99
  -4  -4  11   79.07    5.17
   4  -4  11   69.79    5.07
  -4   4 -11   81.46    7.05
   4  -4  11   92.84    7.74
  -4  -4  11   81.57    7.27
  -4   4  12   48.77    5.43
   4   4  12   29.76    4.87
  -4  -4  12   28.22    2.91
   4  -4  12   32.39    2.62
  -4  -4  12   28.69    2.70
  -4  -4  12   26.09    4.25
   4  -4  12   44.73    5.43
  -4   4 -12   28.48    3.97
  -4  -4 -12   31.99    4.44
  -4   4  13   10.01    3.67
   4   4  13    3.30    2.29
  -4  -4  13    4.03    1.44
   4  -4  13    4.07    1.15
   4  -4  13    2.18    3.02
  -4  -4  13    0.73    2.77
  -4  -4 -13    6.71    2.90
   4  -4 -14    5.08    2.19
  -4  -4 -14    1.43    2.44
  -4  -4  14    3.71    1.54
   4  -4  14    3.19    1.14
  -4   4  14    4.91    3.12
   4  -4 -15   27.11    3.41
  -4  -4 -15   27.05    3.63
   4  -4  15   23.87    2.34
  -4   4  15   35.62    4.49
  -4  -4  15   25.66    2.68
   4  -4 -16    0.84    1.73
  -4  -4 -16   -0.97    2.12
  -4  -4  16   -0.76    1.35
   4  -4  16    1.52    1.07
  -4   4  16    0.89    2.64
  -4  -4  16    1.02    1.18
   4  -4 -17   63.87    5.42
  -4  -4 -17   81.66    5.91
  -4  -4  17   70.52    4.98
   4  -4  17   68.09    4.75
  -4  -4  17   66.69    4.76
   4  -4 -18    1.29    1.50
  -4  -4 -18   -0.74    1.53
  -4  -4  18   -0.69    1.04
   4  -4  18    0.17    0.89
  -4   4  18    1.19    2.01
  -4  -4  18    1.40    0.95
   4  -4 -19   16.46    1.89
  -4  -4 -19   16.32    1.79
  -5   4   0    1.65    3.39
  -5  -4   0    2.90    2.68
  -5   4   0    0.42    3.88
   5   4   0    0.88    1.81
   5  -4   0    0.54    1.87
  -5   4   0    0.19    1.67
   5   4  -1 1244.24   74.33
   5   4   1 1265.61   75.01
  -5  -4  -1 1319.30   76.63
  -5   4   1 1430.73   76.78
  -5   4  -1 1293.58   76.76
  -5   4  -1 1342.84   74.43
  -5   4   1 1269.60   74.37
   5  -4   1 1334.83   75.72
   5  -4  -1 1248.87   74.65
   5   4  -2  986.85   58.56
   5   4   2  985.59   59.88
  -5  -4  -2 1045.02   60.64
  -5  -4   2 1065.18   60.43
  -5   4   2 1113.63   60.49
  -5   4  -2 1133.53   60.61
  -5   4   2 1053.78   60.31
  -5   4  -2 1101.94   60.92
  -5   4  -2 1021.59   58.70
  -5   4   2  951.33   58.56
   5  -4   2  929.34   60.06
   5  -4  -2  946.69   58.67
   5   4  -3   33.37    3.50
   5   4   3   27.76    4.83
  -5  -4  -3   39.93    4.98
  -5  -4   3   36.36    4.55
  -5   4   3   36.13    4.54
  -5   4   3   38.27    4.65
  -5   4  -3   35.88    4.65
  -5   4  -3   34.31    4.78
  -5   4   3   32.85    3.65
   5  -4   3   30.99    4.95
   5  -4  -3   39.97    3.85
   5   4   4  196.23   16.44
  -5  -4  -4  238.14   15.89
  -5  -4   4  220.08   15.47
  -5   4   4  223.40   15.38
  -5   4  -4  243.98   15.93
  -5   4   4  221.56   15.28
  -5   4  -4  246.94   15.77
  -5   4   4  230.07   14.51
   5  -4  -4  222.25   14.44
   5  -4   4  245.83   16.63
   5   4   5  111.12    9.60
  -5  -4  -5   91.94    8.10
  -5  -4   5   99.35    8.10
  -5   4   5   91.04    7.86
  -5   4  -5   94.67    8.19
  -5   4   5  100.43    6.93
  -5   4  -5  111.82    8.29
   5  -4   6  239.03   16.72
  -5   4  -6  256.29   16.38
  -5   4   6  230.38   15.77
  -5  -4  -6  219.55   15.85
  -5  -4   6  239.78   15.93
  -5   4  -6  243.16   16.07
  -5  -4  -7  161.86   10.85
   5  -4   7  153.77   12.42
  -5  -4   7  170.42   10.08
  -5   4  -7  162.13   12.37
  -5  -4   7  163.18   11.69
  -5   4   7  163.61   11.64
  -5   4  -7  169.21   11.86
  -5  -4  -7  161.51   11.78
  -5   4   8   31.56    3.85
  -5   4   8   39.07    4.90
   5   4   8   36.06    4.92
  -5  -4  -8   31.37    3.63
  -5   4  -8   26.14    4.55
   5  -4   8   29.76    4.61
  -5  -4   8   37.77    2.91
   5  -4   8   30.98    2.58
  -5  -4   8   31.01    2.45
   5  -4   8   37.74    4.74
  -5   4   9   64.95    6.31
   5   4   9   55.54    6.29
  -5  -4  -9   60.14    5.44
   5  -4   9   48.26    6.22
  -5  -4   9   57.06    4.11
  -5   4   9   48.37    4.79
  -5  -4   9   52.41    3.64
   5  -4   9   44.09    3.69
  -5   4  -9   45.92    5.68
   5  -4   9   78.26    6.65
  -5  -4   9   55.39    5.83
  -5   4  10   90.81    9.37
   5   4  10  101.02    9.69
  -5  -4  10  110.35    7.51
  -5   4  10  109.33    8.06
  -5  -4 -10  120.23    9.19
  -5  -4  10  112.70    6.97
   5  -4  10  102.78    7.00
  -5   4 -10  112.77    9.13
  -5  -4  10  112.73    9.28
   5   4  11   21.59    4.18
   5  -4  11    8.06    2.25
  -5   4  11   19.44    4.53
  -5  -4  11   17.22    2.48
  -5  -4 -11   17.63    3.49
   5  -4  11   21.55    1.92
  -5  -4  11   13.42    1.81
   5  -4  11   12.15    3.65
  -5  -4  11   18.32    3.80
  -5   4 -11   13.02    3.13
   5   4  12    3.23    2.61
  -5   4  12    7.47    3.62
  -5  -4  12    4.43    1.69
  -5  -4  12    6.92    1.52
   5  -4  12    7.38    1.25
  -5  -4  12    3.25    2.38
  -5   4 -12    3.55    2.23
  -5  -4 -12    5.23    2.95
  -5  -4  13  107.57    6.91
   5  -4  13  101.29    6.43
  -5  -4  13   97.16    9.21
  -5  -4 -13  112.76    8.55
   5  -4 -13  112.16    7.92
  -5  -4  13   87.56    6.71
   5  -4 -14    2.27    1.97
  -5  -4 -14   -0.46    2.22
  -5  -4  14    0.49    1.43
   5  -4  14    1.72    1.05
  -5   4  14    6.67    3.22
  -5  -4 -15   14.30    2.82
   5  -4 -15   17.68    2.74
   5  -4  15   17.31    1.89
  -5   4  15   21.28    3.92
  -5  -4  15   21.66    2.52
   5  -4 -16    5.37    1.84
  -5  -4 -16    7.34    2.14
  -5  -4  16    5.03    1.65
   5  -4  16    4.84    1.19
  -5   4  16    6.81    2.89
  -5  -4  16    4.85    1.33
   5  -4 -17   26.40    3.29
  -5  -4 -17   24.86    2.84
  -5   4 -17   25.86    2.38
  -5  -4  17   23.45    2.42
  -5  -4  17   21.38    2.16
  -5  -4  18    5.84    1.07
   5  -4 -18    4.56    1.37
  -6  -4   0    4.56    3.20
  -6   4   0    8.66    4.35
   6   4   0    6.85    2.10
  -6   4   0    6.15    2.24
   6  -4   0    8.08    2.77
  -6  -4  -1    0.45    2.82
  -6   4  -1    0.44    3.62
   6   4  -1    0.66    1.51
   6   4   1    0.88    1.96
  -6   4  -1    0.23    1.61
   6  -4   1   -1.09    2.36
  -6   4   1   -0.23    1.63
   6  -4  -1    0.27    1.57
   6   4  -2   48.94    4.75
   6   4   2   51.08    5.90
  -6  -4   2   49.08    6.11
  -6  -4  -2   60.53    6.67
  -6   4   2   48.60    6.12
  -6   4  -2   50.18    6.48
  -6   4  -2   59.37    5.25
  -6   4   2   62.08    5.18
   6  -4   2   49.06    6.25
   6  -4  -2   47.49    4.88
   6   4   3  154.10   13.47
   6   4  -3  175.79   11.75
  -6  -4  -3  181.12   13.55
  -6  -4   3  175.43   13.26
  -6   4   3  175.60   13.07
  -6   4  -3  190.87   13.67
  -6   4   3  197.16   11.99
  -6   4  -3  184.33   12.44
   6  -4   3  156.74   13.44
   6  -4  -3  166.79   11.97
   6   4   4  170.56   15.11
   6  -4   4  213.94   15.32
  -6   4   4  199.78   14.27
  -6   4  -4  212.17   14.76
  -6  -4  -4  209.18   14.91
  -6  -4   4  197.11   14.41
  -6   4   4  213.55   13.02
  -6   4   5  667.56   30.77
   6  -4   5  479.18   31.50
  -6  -4   5  425.94   28.46
  -6   4   5  467.63   30.48
  -6   4  -5  515.85   31.04
  -6  -4  -5  510.26   31.21
  -6  -4   5  468.73   30.77
   6   4   5  526.46   32.44
  -6   4   5  668.13   30.58
   6   4   6    7.67    3.22
  -6   4   6   14.01    2.82
  -6   4   6   15.76    3.16
  -6  -4  -6    7.25    1.73
  -6   4  -6    9.55    3.35
  -6  -4   6    9.87    1.41
  -6  -4  -6    8.61    1.80
  -6  -4  -6   10.56    2.80
  -6  -4   6    8.26    2.60
  -6   4   6   13.49    3.02
  -6   4  -6   10.89    3.18
  -6   4   7  563.69   29.16
  -6   4   7  508.35   31.19
  -6   4  -7  544.36   31.38
  -6  -4   7  490.71   31.15
  -6   4   7  676.06   31.64
  -6  -4  -7  493.88   29.97
   6  -4   7  503.33   32.10
  -6   4   7  544.42   29.10
  -6  -4   7  521.86   29.18
  -6  -4  -7  347.81   29.26
  -6   4  -7  510.58   32.02
  -6  -4   7  453.91   30.98
   6   4   8    0.80    2.42
  -6  -4  -8   -0.81    1.81
  -6   4  -8   -0.71    2.57
  -6  -4   8    0.87    1.13
  -6  -4   8   -0.30    2.35
  -6   4   8    2.92    2.09
   6   4   9  632.03   41.37
  -6  -4   9  716.37   38.70
  -6  -4  -9  721.82   40.18
  -6  -4   9  621.74   38.14
  -6   4  -9  681.06   41.02
  -6  -4   9  753.21   40.89
   6   4  10  183.84   15.96
  -6  -4  10  224.53   13.83
  -6  -4 -10  238.27   15.56
  -6  -4  10  214.78   13.30
   6  -4  10  240.13   13.34
  -6   4 -10  213.21   15.63
  -6  -4  10  215.36   15.50
  -6   4  11  263.36   16.39
   6   4  11  211.68   16.50
   6  -4  11  159.81   14.38
  -6  -4  11  206.55   13.65
  -6  -4 -11  221.12   15.38
   6  -4  11  243.21   13.06
  -6  -4  11  213.56   13.19
  -6   4 -11  217.75   15.37
  -6  -4  11  233.01   15.78
   6   4  12    1.90    2.47
  -6   4  12    5.67    3.97
  -6  -4  12    2.01    1.76
  -6  -4 -12   -0.88    2.84
  -6  -4  12    3.24    1.40
   6  -4  12    2.23    0.97
  -6  -4  12    1.18    2.61
  -6   4 -12    3.38    2.20
  -6  -4 -13   96.83    7.85
   6  -4  13   95.44    5.95
  -6  -4  13   79.93    6.29
  -6  -4  13   93.58    6.44
  -6  -4 -14   43.51    4.38
  -6   4  14   48.64    5.47
  -6  -4  14   39.36    3.53
   6  -4 -15   45.90    4.32
  -6  -4 -15   51.01    4.73
  -6  -4  15   56.38    4.18
  -6  -4  15   58.60    4.42
  -6   4  16   -3.29    2.46
  -6  -4 -16   -0.27    1.41
  -6  -4  16    0.79    1.32
  -6   4  16   -1.46    2.74
  -6  -4  16    0.72    1.16
  -6   4  17   95.68    6.15
  -6   4 -17   71.94    4.72
  -6   4  17  108.89    6.45
  -6  -4  17   54.47    4.46
  -6  -4  18    4.23    0.94
  -6   4  18    7.81    1.84
  -7  -4   0    0.52    3.40
  -7   4   0    0.50    3.82
   7   4   0    0.28    1.71
  -7   4   0   -0.95    2.19
  -7  -4   0    0.76    1.36
  -7   4   0    1.94    1.53
  -7   4   0   -0.38    1.61
  -7   4  -1 1055.12   59.00
   7   4  -1  890.76   59.87
   7   4   1  968.53   60.93
  -7   4  -1 1031.40   62.69
  -7  -4  -1 1020.17   62.86
   7  -4   1  960.62   61.72
   7  -4  -1  965.35   60.64
  -7   4  -1  998.24   58.99
  -7  -4  -1 1082.73   58.98
  -7   4  -1 1024.36   61.06
  -7   4   1  897.28   60.39
  -7   4  -2   32.16    2.96
  -7   4   2   29.63    2.86
  -7  -4  -2   29.99    5.50
  -7  -4   2   20.85    4.52
  -7   4   2   27.65    4.90
  -7   4  -2   30.02    5.25
   7   4   2   31.53    4.89
   7   4  -2   26.51    3.58
  -7   4   2   46.34    4.09
  -7   4  -2   32.26    4.58
   7  -4   2   15.36    4.22
   7  -4  -2   26.23    3.70
  -7   4   2   33.35    3.01
  -7   4  -2   30.67    2.95
  -7  -4  -2   33.59    2.95
  -7   4   2   30.84    4.00
  -7   4  -3  348.31   19.03
  -7   4   3  319.11   18.87
  -7   4   3  325.05   21.44
  -7   4  -3  322.43   21.80
  -7  -4  -3  337.35   22.26
  -7  -4   3  315.66   21.68
   7   4   3  249.10   21.53
  -7   4   3  497.64   21.25
  -7   4   3  426.18   20.52
  -7   4   3  307.18   18.83
  -7   4  -3  335.30   19.02
   7  -4   3  282.24   21.89
   7  -4  -3  289.77   20.19
  -7  -4   3  271.15   18.67
  -7  -4  -3  316.75   19.06
  -7   4  -3  285.12   20.84
  -7   4   3  318.56   19.95
  -7   4  -4    2.07    1.42
  -7   4   4    1.77    1.14
  -7   4  -4    1.68    1.35
  -7   4   4    2.07    1.25
  -7  -4  -4   -1.19    2.46
  -7  -4   4    0.73    2.24
  -7   4   4    2.60    2.37
  -7   4  -4    1.45    2.93
   7   4   4   -1.00    3.02
  -7   4   4    2.26    2.43
  -7  -4  -4    2.13    1.25
  -7   4   4   -1.07    2.01
  -7   4  -4    1.02    2.51
   7  -4   4    3.59    2.53
  -7  -4   4   -0.09    1.00
  -7  -4   4    1.90    1.70
  -7  -4  -4    1.59    1.27
  -7   4   5  107.06    9.40
  -7   4  -5  115.17    9.74
  -7  -4  -5  111.96    9.93
  -7  -4   5  107.67    9.69
   7   4   5  111.42   10.64
  -7   4   5  172.26    9.74
  -7  -4  -5  102.86    7.88
  -7   4   5  170.20    9.70
   7  -4   5  123.13   10.51
  -7   4   5  122.97    7.58
  -7   4  -5  121.80    7.65
  -7  -4   5  108.04    7.50
  -7  -4  -5  126.30    8.12
  -7   4  -5  120.27    7.67
  -7   4   5  118.60    7.58
  -7   4   6   36.20    2.97
  -7   4  -6   39.25    3.10
  -7   4   6   38.46    4.82
  -7   4  -6   35.05    4.89
  -7  -4  -6   30.14    4.71
  -7  -4   6   34.82    4.75
   7   4   6   37.75    5.48
  -7   4   6   50.54    4.99
  -7  -4  -6   34.17    3.39
  -7   4   6   49.02    4.77
  -7   4   6   33.58    2.90
  -7   4  -6   39.50    3.06
  -7  -4   6   32.34    2.85
  -7  -4  -6   32.14    3.39
  -7  -4   6   35.07    4.11
  -7   4   7  208.77   11.62
  -7   4   7  181.81   13.63
  -7   4  -7  196.67   13.81
  -7  -4   7  176.29   13.70
   7   4   7  178.63   14.39
  -7   4   7  256.19   14.24
  -7   4   7  265.42   14.37
  -7  -4  -7  179.48   12.22
  -7   4   7  197.98   11.55
  -7  -4   7  175.99   11.51
  -7  -4  -7  141.18   11.86
  -7   4  -7  201.53   14.34
  -7  -4   7  207.42   13.19
  -7   4   8  103.61    9.37
  -7   4   8  155.71   10.41
  -7  -4   8  112.93    7.75
  -7  -4  -8  122.11    8.73
  -7   4   8  157.55   10.53
  -7  -4  -8  117.91    8.30
  -7   4  -8  127.54   10.32
  -7  -4   8  113.57    9.12
  -7  -4   9  191.22   12.41
  -7  -4  -9  204.90   13.68
  -7   4   9  220.56   15.08
   7   4   9  166.83   14.75
  -7   4  -9  209.85   14.91
  -7  -4  10   32.39    3.23
  -7  -4 -10   33.87    4.33
   7   4  10   30.99    5.15
  -7   4  10   26.53    4.92
  -7   4 -10   31.45    4.67
   7   4  11    6.22    3.24
   7  -4  11    7.47    2.37
  -7  -4  11    5.47    1.96
  -7  -4 -11    8.05    3.11
  -7  -4  11    8.22    1.57
  -7   4 -11    6.12    2.68
  -7  -4 -12   82.71    6.94
  -7  -4  12   71.23    5.59
  -7  -4  12   77.19    5.37
  -7  -4  13    4.95    1.37
  -7   4  13    7.14    3.57
  -7  -4 -13    5.56    2.25
  -7  -4  13    7.83    1.74
  -7   4  14    0.82    2.75
  -7  -4 -14   -0.17    1.47
  -7  -4  14    0.30    0.68
  -7   4  14    2.36    3.13
  -7  -4  14    1.56    1.62
  -7   4  15  106.59    5.78
  -7   4  15  102.81    5.94
  -7   4  16   20.28    3.03
  -7   4 -16   16.33    2.13
  -7   4  16   22.90    3.42
  -7  -4  16   15.67    1.92
  -7   4  17   27.21    2.71
  -7  -4  17   13.09    1.67
  -7   4  17   25.94    3.09
  -7   4 -17   16.17    1.70
  -7  -4  18    3.82    0.77
  -8   4   0   97.64    7.03
   8   4   0   81.96    7.84
  -8  -4   0  115.99    6.87
  -8   4   0   89.86   10.05
  -8  -4   0   77.39    9.60
  -8   4   0   89.63    6.84
   8  -4   0   79.34    8.71
  -8  -4   0  108.42    6.96
  -8   4   0   75.69    8.54
  -8   4  -1  311.33   18.54
  -8  -4  -1  289.73   22.07
  -8   4  -1  301.70   22.09
   8   4  -1  251.23   19.22
   8   4   1  254.38   20.13
  -8   4   1  439.78   20.03
  -8  -4  -1  336.39   18.45
   8  -4   1  285.85   21.57
   8  -4  -1  259.95   20.02
  -8   4  -1  300.67   18.46
  -8   4  -1  307.97   18.25
  -8  -4   1  355.21   18.79
  -8  -4  -1  299.51   18.37
  -8   4   1  234.88   19.61
  -8   4  -1  259.17   20.55
  -8   4   2   81.62    5.49
  -8   4  -2   82.11    5.55
  -8   4  -2   74.72    8.24
  -8  -4  -2   69.92    8.28
  -8  -4   2   66.16    7.88
  -8   4   2   68.10    7.84
   8   4   2   70.51    7.74
  -8  -4  -2   70.31    5.24
  -8   4   2   96.26    6.51
   8  -4   2   51.82    7.82
   8  -4  -2   53.64    6.21
  -8   4   2   68.45    5.19
  -8   4  -2   73.70    5.37
  -8  -4   2   70.49    5.13
  -8  -4  -2   70.11    5.30
  -8   4   2   49.47    5.83
  -8   4  -2   64.02    7.40
  -8   4  -3   44.81    5.96
  -8   4   3   25.76    4.88
  -8  -4  -3   24.83    5.13
  -8  -4   3   26.01    5.08
   8   4   3   26.39    5.28
  -8  -4  -3   28.51    3.00
  -8   4   3   45.39    4.32
  -8   4  -3   26.91    4.81
   8  -4   3   22.77    5.09
  -8   4   3   30.66    2.96
  -8   4  -3   33.76    3.12
  -8  -4   3   30.71    2.90
  -8  -4   3   43.08    3.73
  -8  -4  -3   35.46    3.30
  -8   4  -3   34.08    3.16
  -8   4   3   34.69    3.04
  -8   4  -4    1.75    1.36
  -8   4  -4    2.14    1.43
  -8   4   4    2.45    1.35
  -8   4   4    3.85    1.38
  -8   4   4    4.39    2.89
  -8   4  -4    4.03    3.26
  -8  -4  -4    3.60    2.62
  -8  -4   4    7.90    3.16
   8   4   4    2.80    3.26
  -8   4   4    3.95    2.68
  -8   4   4    4.88    2.33
  -8  -4  -4    2.58    1.30
  -8   4  -4    2.53    2.70
  -8  -4   4    3.46    1.29
  -8  -4   4    3.82    1.82
  -8  -4  -4    4.85    1.71
  -8   4   5   -0.71    2.46
  -8   4  -5    1.92    2.74
   8   4   5    1.60    3.05
  -8   4   5   -0.25    2.70
  -8  -4  -5    0.26    1.20
  -8   4   5    0.47    2.16
  -8   4  -5    0.35    2.71
  -8  -4   5    1.21    1.14
  -8   4  -5    0.69    1.35
  -8   4   5    0.47    1.26
  -8   4  -5    1.02    1.48
  -8   4   5    1.09    1.13
  -8  -4  -5    1.71    1.75
  -8   4   6    6.41    2.90
  -8   4  -6    6.73    3.15
   8   4   6    2.94    2.97
  -8   4   6    7.02    3.08
  -8  -4  -6    4.70    1.59
  -8   4   6    9.42    2.70
  -8  -4   6    6.15    1.38
  -8  -4  -6    5.09    1.99
  -8   4  -6    6.85    1.63
  -8   4   6    6.44    1.46
  -8   4  -6    6.80    1.58
  -8   4   6    6.23    1.50
  -8   4   7  117.06   10.50
  -8   4  -7  124.14   10.56
   8   4   7  137.95   11.60
  -8   4   7  170.66   10.96
  -8  -4  -7  114.56    8.69
  -8   4   7  164.56   10.68
  -8   4   7  142.21    8.41
  -8   4  -7  144.09    8.41
  -8  -4   7  119.02    8.25
  -8  -4  -7   89.98    8.65
  -8   4   7  142.12    8.42
  -8   4  -7  143.28    8.43
  -8   4   8  101.31    6.40
  -8   4   8  140.26    9.52
  -8  -4  -8   90.11    7.04
  -8   4   8  133.79    9.19
  -8   4   8   98.11    6.35
  -8  -4   8   86.18    6.41
  -8  -4  -8   94.74    7.13
  -8   4  -8   81.49    8.47
  -8  -4   9    5.75    1.57
  -8   4   9    3.71    3.27
  -8  -4  -9    5.59    2.16
  -8   4   9    5.50    4.08
  -8  -4  -9    6.27    1.87
  -8   4  -9    5.23    3.14
  -8  -4  10    7.64    1.87
  -8  -4 -10    8.76    2.43
  -8   4  10   14.90    4.10
   8   4  10    8.92    3.31
  -8   4  10   17.40    4.70
  -8   4 -10   10.98    3.18
  -8  -4  11   79.57    6.42
  -8  -4 -11   95.21    7.38
  -8   4  11  116.41    9.23
  -8   4  11  130.10    9.55
  -8   4  12   97.89    6.73
  -8   4  12  104.00    7.00
  -8  -4  13   63.52    2.91
  -8   4  13   89.02    5.83
  -8   4 -14   33.25    3.51
  -8   4  14   42.83    4.55
  -8   4 -15   65.20    5.13
  -8   4  15   78.39    5.88
  -8   4  16    0.75    1.60
  -8  -4  16    1.05    1.14
  -8   4 -16    0.16    1.16
  -8  -4  16   -0.26    1.19
  -8  -4  17    0.97    0.94
  -9   4   0    0.33    2.10
  -9   4   0   -0.16    2.15
   9   4   0    0.34    1.94
  -9   4   0   -0.62    4.40
  -9  -4   0    0.31    1.57
  -9   4   0   -0.25    1.20
  -9   4   0   -0.68    2.26
  -9   4  -1  418.70   23.96
   9   4   1  361.98   26.01
  -9   4  -1  417.83   23.92
  -9   4   1  352.84   24.56
  -9   4  -1  348.73   25.66
  -9   4  -1  415.05   23.61
  -9  -4  -1  404.00   23.77
  -9   4  -1  391.85   27.98
   9   4   2    4.76    3.20
  -9   4   2    4.64    3.93
  -9   4  -2   10.46    4.43
  -9  -4   2    6.41    1.92
  -9  -4  -2    6.26    1.95
  -9   4  -2    6.23    3.08
  -9   4  -2    7.41    1.82
  -9   4   2    6.08    2.06
  -9   4  -2    7.25    2.26
  -9   4   2    7.19    2.07
  -9   4  -2    5.08    2.04
  -9   4   3   -0.34    1.56
  -9   4  -3    1.88    1.87
  -9   4   3    2.04    1.64
  -9   4  -3    1.55    1.75
   9   4   3   -0.61    3.23
  -9   4   3    0.23    2.21
  -9   4   3   -1.79    3.15
  -9   4  -3    2.44    3.88
  -9  -4   3   -0.25    1.46
  -9  -4   3    0.82    1.86
  -9  -4  -3    0.92    1.70
  -9   4  -3    0.57    1.48
  -9   4  -3    4.47    3.11
  -9   4   4    7.67    3.44
  -9   4  -4   11.56    3.83
   9   4   4    8.85    4.02
  -9   4   4   14.18    2.88
  -9  -4   4   14.07    2.05
  -9  -4  -4   14.81    2.44
  -9   4  -4   10.50    2.22
  -9   4  -4   12.40    3.60
  -9   4  -4   12.34    2.12
  -9   4   4   10.07    1.96
  -9   4   4    9.58    1.90
  -9   4  -4    9.89    2.02
  -9   4   5   66.93    4.88
  -9   4  -5   72.11    5.06
  -9   4   5   52.55    6.67
  -9   4  -5   52.60    6.94
   9   4   5   61.43    8.24
  -9   4   5   60.61    4.76
  -9   4  -5   71.49    4.98
  -9  -4   5   63.81    4.85
  -9  -4  -5   74.50    5.68
  -9   4  -5   65.08    7.02
   9   4   6    4.95    3.42
  -9   4   6   14.56    3.62
  -9   4   6   12.17    3.00
  -9   4   6    3.49    2.69
  -9   4  -6    2.03    2.71
  -9  -4   6    6.81    1.61
  -9   4  -6    5.76    1.70
  -9   4  -6    5.28    1.76
  -9   4   6    5.21    1.57
  -9   4   6    3.06    1.51
  -9  -4  -6    4.48    2.15
  -9   4  -6    5.52    2.99
   9   4   7    6.62    3.52
  -9   4   7    9.79    3.75
  -9   4   7    5.31    2.57
  -9   4   7    3.58    2.88
  -9  -4   7    7.07    1.57
  -9   4   7    4.85    1.54
  -9   4  -7    4.30    1.64
  -9   4   7    4.80    1.59
  -9   4  -7    4.59    1.57
  -9  -4  -7    4.52    2.10
  -9   4  -7    4.44    2.85
  -9   4   8   14.83    3.56
   9   4   8   11.07    3.66
  -9   4   8   20.14    4.29
  -9  -4   8   11.89    1.94
  -9  -4  -8   15.57    2.67
  -9   4   8   13.31    1.86
  -9   4   9   73.65    7.12
  -9  -4   9   43.10    3.98
  -9   4   9   63.92    6.14
  -9  -4  -9   60.75    4.75
  -9   4  -9   48.08    6.04
  -9  -4  10    1.59    1.51
  -9   4  10    6.09    3.09
  -9   4  10    2.42    3.56
  -9  -4 -10    1.57    1.52
  -9   4  11  103.83    7.96
  -9   4 -11  107.96    6.98
  -9   4  11  113.61    8.75
  -9  -4  12   16.91    2.33
  -9  -4  12   10.05    1.83
  -9   4  12   14.69    3.31
  -9   4  12   16.36    3.81
  -9   4 -12   16.68    2.69
  -9  -4  13    8.67    1.88
  -9  -4  13    5.36    1.32
  -9   4  13    8.47    2.50
  -9   4  13    8.43    3.22
  -9   4 -13    6.01    1.98
  -9  -4  14    2.28    1.51
  -9   4  14    4.91    1.98
  -9   4  14    3.69    2.71
  -9   4 -14    2.77    1.66
  -9  -4  15   33.10    2.28
  -9   4 -15   31.02    2.31
  -9   4  15   38.46    3.45
  -9   4 -16    1.38    0.98
 -10   4   0    2.72    4.95
 -10   4   0    1.30    1.41
 -10   4   0    2.60    1.99
 -10  -4   0    0.63    1.80
 -10  -4   0    0.49    1.81
 -10   4   0    3.33    2.51
 -10   4   0    1.45    2.46
 -10   4  -1    3.15    2.56
 -10   4  -1    0.17    2.23
 -10   4  -1   -0.66    4.70
  10   4   1   -0.92    2.59
 -10  -4  -1    0.96    1.72
 -10   4  -1    0.36    2.22
 -10   4  -1   -0.71    1.46
 -10   4  -2  104.04    6.98
 -10   4   2   90.88    6.72
 -10   4   2   96.80   10.10
 -10   4  -2   85.08    9.99
  10   4   2   87.80    9.71
 -10   4   2   94.58    6.76
 -10   4  -2  106.67    7.01
 -10  -4  -2   91.75    6.75
 -10   4  -2   79.03    6.39
 -10   4  -2   61.26    8.00
 -10   4   3  502.15   30.26
 -10   4  -3  537.53   30.46
 -10   4   3  473.29   33.29
 -10   4  -3  466.86   33.61
  10   4   3  447.22   34.60
 -10   4   3  494.88   30.19
 -10   4  -3  543.81   30.43
 -10   4  -3  503.36   30.47
 -10  -4  -3  535.33   30.76
 -10  -4   3  590.11   30.93
 -10   4  -3  504.66   33.07
 -10   4   4    8.22    3.46
 -10   4  -4   12.86    4.18
 -10   4   4   20.68    3.28
  10   4   4    6.42    4.15
 -10  -4   4   15.29    2.31
 -10   4   4    9.95    2.03
 -10   4   4    9.81    2.00
 -10   4  -4   17.44    2.43
 -10   4  -4   16.91    2.42
 -10   4  -4   11.55    3.69
 -10  -4  -4   18.54    2.78
 -10   4  -4   11.90    2.38
 -10   4   5    0.41    2.41
 -10   4  -5    0.90    2.83
 -10   4   5    5.85    2.66
  10   4   5    2.01    3.42
 -10  -4   5   -0.12    1.49
 -10   4  -5    1.95    1.71
 -10   4   5    0.53    1.43
 -10   4  -5    1.29    1.67
 -10   4   5    1.40    1.44
 -10  -4  -5    2.10    2.09
 -10   4  -5    0.18    1.91
 -10   4  -5    0.40    2.45
 -10   4   6    3.33    2.56
 -10   4  -6    5.21    2.93
  10   4   6    4.85    3.36
 -10   4   6    6.62    2.63
 -10  -4   6    4.56    1.64
 -10  -4  -6    5.74    2.18
 -10   4  -6    4.98    2.44
 -10   4  -6    7.14    3.13
 -10   4   6    3.68    1.57
 -10   4  -6    5.26    1.72
 -10   4   7  541.40   37.00
  10   4   7  604.45   38.57
 -10   4  -7  596.37   34.23
 -10   4   7  625.45   34.30
 -10  -4   7  558.38   34.27
 -10   4  -7  599.55   35.55
 -10  -4  -7  548.47   35.01
 -10   4  -7  512.94   36.36
 -10  -4   8    3.98    1.63
 -10  -4  -8    3.15    2.01
 -10   4  -8    0.91    2.44
 -10   4   8    4.14    1.34
 -10   4   8    4.50    2.66
 -10  -4   9  136.94    8.00
 -10  -4   9   88.64    7.54
 -10   4   9  139.65    9.45
 -10  -4  -9  119.58    8.13
 -10   4   9  168.49   10.83
 -10  -4  10    4.72    1.61
 -10  -4  10    2.08    1.46
 -10   4  10    5.80    2.56
 -10   4  10    6.65    3.81
 -10  -4 -10    3.99    1.56
 -10  -4  11  156.91    9.17
 -10   4  11  170.46   10.42
 -10   4 -11  152.17    9.79
 -10  -4 -11  142.95    8.88
 -10  -4  12   27.91    2.40
 -10   4 -12   29.81    2.88
 -10  -4  13  223.90   10.42
 -10   4 -13  221.65   10.73
 -10   4 -14    7.36    1.66
 -10  -4  14    5.88    1.50
 -10   4 -15   65.51    4.54
 -10  -4  15   71.77    4.59
 -11   4   0    5.79    4.86
 -11  -4   0    0.46    1.74
 -11   4   0   -0.12    1.32
 -11   4   0    4.89    2.84
 -11   4   0   -1.11    2.48
 -11   4  -1  286.57   16.78
 -11   4  -1  257.57   20.94
 -11  -4   1  272.08   16.35
 -11  -4  -1  251.13   16.20
 -11  -4  -1  253.45   16.35
 -11   4  -1  240.61   15.98
 -11   4  -1  296.00   16.83
 -11   4  -2   75.40    5.85
 -11   4   2   72.96    5.74
  11   4   2   57.94    8.24
 -11   4   2   72.32    5.65
 -11   4  -2   73.13    5.81
 -11   4   2   67.01    8.80
 -11   4  -2   70.35    9.14
 -11  -4   2   86.46    5.77
 -11  -4  -2   63.77    5.37
 -11  -4   2   70.94    5.70
 -11   4  -2   64.25    5.29
 -11  -4  -2   69.09    5.60
 -11   4  -2   51.34    6.56
 -11   4  -3  182.02   11.51
 -11   4   3  180.03   11.35
 -11   4   3  175.83   11.32
 -11   4  -3  189.87   11.52
 -11   4  -3  177.06   14.85
 -11   4   3  174.91   14.53
  11   4   3  141.13   15.32
 -11  -4   3  193.47   11.79
 -11   4  -3  178.10   11.51
 -11  -4  -3  184.03   11.80
 -11   4  -3  128.44   12.83
  11   4   4    1.54    3.77
 -11   4   4    7.25    3.36
 -11   4  -4    4.48    3.57
 -11  -4  -4   10.45    2.37
 -11   4  -4    6.86    3.00
 -11   4  -4    6.83    2.06
 -11   4  -4    8.27    2.02
 -11   4   4    5.94    1.77
 -11  -4   5   57.42    4.60
 -11   4   5   48.25    4.19
 -11   4  -5   58.26    4.43
 -11  -4  -5   63.48    5.27
 -11   4  -5   55.67    4.90
  11   4   5   48.86    7.97
 -11   4  -6   29.89    2.89
 -11   4   6   27.99    2.74
 -11   4  -6   31.53    3.78
 -11  -4  -6   24.12    3.39
 -11  -4   6   27.08    2.94
 -11  -4   7   91.04    3.95
 -11   4  -7   78.71    4.97
 -11  -4  -7   81.30    4.63
 -11   4  -7   82.40    3.37
 -11   4   7   82.25    3.40
 -11  -4   8   32.06    2.65
 -11  -4   8    4.83    1.16
 -11   4   8    1.51    1.31
 -11   4  -8   32.13    3.61
 -11  -4  -8   38.26    3.19
 -11   4   8   -0.09    0.58
 -11   4  -9   49.10    4.04
 -11  -4  -9   51.35    3.26
 -11  -4   9   41.54    2.67
 -11  -4  10    5.75    1.72
 -11  -4  10    6.28    1.55
 -11  -4 -10    6.37    1.51
 -11  -4  11    4.74    1.42
 -11  -4  11    4.67    1.40
 -11  -4 -11    3.90    1.18
 -11  -4  12    8.38    1.50
 -11  -4  12    6.66    1.34
 -11   4 -12    7.75    1.85
 -11  -4  13   11.28    1.53
 -11   4 -13   13.36    1.84
 -11  -4  14    2.50    0.86
 -11   4 -14    3.08    1.08
 -12  -4   0   36.34    3.60
 -12   4   0   44.58    4.47
 -12  -4  -1  149.71    9.85
 -12  -4   1  161.02    9.71
 -12  -4  -1  149.83    9.64
 -12   4  -1  179.65   10.43
 -12   4  -2    0.39    1.30
 -12  -4  -2    0.82    1.53
 -12  -4   2    0.68    1.64
 -12  -4  -2    1.12    1.83
 -12  -4   2    1.39    1.83
 -12   4  -2    0.31    2.09
 -12   4   2    1.18    2.01
 -12   4  -3  100.66    7.56
 -12  -4  -3  116.80    8.10
 -12  -4   3  128.97    7.93
 -12  -4  -3  111.18    7.74
 -12   4   3  107.45    7.61
 -12   4  -3  116.82    7.82
 -12   4  -4    2.34    1.66
 -12  -4  -4    1.57    1.73
 -12  -4  -4    0.88    1.91
 -12   4   4    1.65    1.52
 -12   4  -4    0.84    1.78
 -12   4  -5  203.45   13.15
 -12  -4  -5  227.74   13.59
 -12  -4  -5  208.39   13.03
 -12   4  -5  202.99   12.64
 -12   4   5  197.92   12.55
 -12   4  -6    1.55    1.95
 -12  -4  -6   -0.35    1.96
 -12   4   6    0.29    1.40
 -12   4  -6    1.19    1.38
 -12  -4  -6    0.42    1.76
 -12  -4   6    0.40    1.71
 -12   4  -7   10.69    2.60
 -12  -4  -7   14.23    2.46
 -12   4   7   10.78    1.71
 -12   4  -7    9.09    1.69
 -12  -4  -7    6.96    1.95
 -12  -4   7   17.68    2.47
 -12   4  -8   45.00    3.58
 -12  -4  -8   47.43    3.11
 -12  -4   8   42.51    3.10
 -12  -4  -9    7.05    1.60
 -12   4  -9    7.50    2.24
 -12  -4   9    6.76    1.95
 -12  -4 -10   19.80    2.08
 -12  -4  10   23.03    2.56
 -12  -4  11   29.25    2.61
 -12  -4  12    3.93    1.11
 -12   4 -12    4.91    1.40
 -12   4 -13    2.22    0.96
 -13  -4   0    0.33    1.44
 -13   4   0    3.88    2.43
 -13  -4   1   42.60    4.05
 -13  -4   1   52.19    4.00
 -13  -4  -1   50.11    3.96
 -13   4  -1   53.47    4.64
 -13  -4   2   89.10    3.73
 -13  -4  -2   83.47    3.64
 -13   4   2   90.16    4.21
 -13   4  -2   89.13    4.33
 -13  -4  -2   83.39    4.10
 -13   4  -3    0.11    1.11
 -13  -4   3    0.82    1.51
 -13  -4  -3    0.81    1.52
 -13  -4  -3    1.80    1.87
 -13   4   3    0.68    1.69
 -13   4  -3    3.64    1.90
 -13   4   4   17.42    2.25
 -13   4  -4   18.75    2.40
 -13  -4  -4   21.94    2.84
 -13   4  -4   16.22    2.31
 -13  -4   4   24.41    2.70
 -13  -4  -4   22.13    2.48
 -13   4  -5   96.92    6.78
 -13  -4  -5  106.51    7.24
 -13   4   5   93.38    6.39
 -13   4  -5   97.27    6.49
 -13  -4  -5   98.38    6.64
 -13   4  -6   38.75    3.00
 -13  -4  -6   33.41    3.00
 -13   4   6   32.87    2.19
 -13   4  -6   33.09    2.20
 -13   4  -7   57.01    4.60
 -13  -4  -7   60.76    4.59
 -13   4  -7   53.12    3.84
 -13  -4  -8   20.15    2.24
 -13   4  -8   15.89    2.41
 -13  -4   8   17.83    2.60
 -13  -4   9  194.83   11.02
 -13   4  -9  167.20   10.90
 -13  -4  -9  168.82   10.52
 -13  -4  10   17.00    1.95
 -13   4 -10   15.74    1.92
 -13  -4 -10   11.69    1.33
 -13  -4  11   71.58    4.63
 -14  -4   0   44.54    3.43
 -14   4   0   39.46    3.99
 -14  -4   1   54.26    3.92
 -14  -4  -1   50.18    3.85
 -14   4  -1   49.56    4.42
 -14  -4  -2    0.71    1.22
 -14  -4   2    1.83    1.33
 -14  -4  -2    1.29    1.57
 -14   4  -2    1.82    1.79
 -14   4   2    0.33    1.69
 -14  -4   3  135.19    7.87
 -14  -4  -3  124.00    7.66
 -14  -4  -3  120.03    8.07
 -14   4   3  107.17    7.65
 -14   4  -3  118.81    7.79
 -14  -4  -4    6.40    1.80
 -14   4   4    5.22    1.39
 -14   4  -4    6.02    1.48
 -14  -4  -4    0.31    0.60
 -14  -4   4    5.82    1.53
 -14   4  -5   -0.09    0.72
 -14  -4  -5    4.44    1.68
 -14   4   5    4.25    1.23
 -14   4  -5    5.46    1.33
 -14  -4   5    4.81    1.58
 -14  -4  -6    9.03    1.89
 -14   4  -6    9.73    1.71
 -14  -4   6    7.89    1.86
 -14   4  -7   77.64    5.46
 -14  -4  -7   85.81    5.52
 -14  -4  -8    0.60    0.93
 -14   4  -8    0.74    1.18
 -14   4  -9    6.24    1.14
 -15   4   0   -0.28    1.54
 -15  -4   0   -0.14    0.98
 -15   4  -1   10.35    1.79
 -15  -4   1   10.98    1.45
 -15  -4   2   19.94    1.99
 -15   4   2   18.41    2.12
 -15   4  -2   18.05    2.17
 -15   4  -3    2.28    1.22
 -15   4   3    2.46    1.16
 -15  -4   3    1.42    1.15
 -15  -4   4    0.07    1.06
 -15  -4   5    9.11    1.41
 -15  -4   6    3.81    1.01
   0  -5   0   -3.23    1.90
   0   5   0    0.23    1.67
   0  -5   1    1.53    1.94
   0  -5  -1   -0.44    1.64
   0   5  -1   -0.43    1.71
   0   5   1   -0.25    1.87
   0  -5  -2   -0.21    1.77
   0   5   2   -1.41    1.99
   0   5  -3   -0.47    1.88
   0   5  -4   -2.03    2.05
   0  -5   4    1.20    2.65
   0   5  -5   -0.42    1.64
   0  -5   5    0.41    2.75
   0   5   5    0.84    2.35
   0   5  -5    1.41    2.28
   0   5   5    3.49    3.00
   0   5  -6   -1.83    1.61
   0  -5   6    1.18    2.57
   0   5   6    4.80    2.48
   0   5  -6    2.21    2.24
   0   5   6   -0.45    3.16
   0   5  -7   -2.57    1.59
   0  -5   7    0.72    2.05
   0   5   7    2.19    2.68
   0   5   7    0.85    2.32
   0   5  -7   -0.26    2.06
   0   5  -8    0.42    1.54
   0  -5   8   -1.00    1.87
   0   5   8    3.32    2.54
   0  -5  -8   -0.35    1.43
   0   5  -8    0.92    1.60
   0  -5   9   -0.64    1.88
   0   5  -9    1.13    1.86
   0   5   9    2.06    2.33
   0   5   9    1.58    2.30
   0  -5  -9    0.21    1.93
   0  -5  10   -0.33    1.82
   0  -5  10   -0.39    1.02
   0  -5 -10   -0.49    2.20
   0   5  10    2.49    2.62
   0   5  10    2.67    2.36
   0  -5 -11   -0.26    2.46
   0  -5  11    0.63    1.06
   0  -5  11    0.39    3.00
   0   5  11   -0.25    2.57
   0   5  11   -0.75    2.11
   0  -5 -12    3.15    2.59
   0  -5  12    0.30    0.99
   0  -5  12   -0.38    2.77
   0   5  12    0.99    2.74
   0  -5 -13   -0.50    2.36
   0  -5  13    0.73    0.96
   0  -5  13    0.38    2.37
   0   5  13    0.23    2.17
   0  -5  14    0.45    1.00
   0  -5 -14    2.61    2.61
   0  -5  15    0.45    1.07
   0  -5 -15    1.10    2.31
   0  -5  16    0.61    1.06
   0  -5 -16   -0.40    2.22
   0  -5  17    1.12    1.07
   0  -5 -17    1.06    1.88
   0  -5  18    0.48    1.02
   0  -5 -18   -1.14    1.79
   0  -5  19    0.42    0.86
   0  -5 -19    0.19    1.34
   0   5  19    0.09    1.26
  -1   5   0    1.55    3.84
  -1   5   0    0.69    1.77
   1   5   0    1.17    1.82
   1  -5   0   -0.71    1.97
  -1  -5   0    2.11    1.71
  -1   5   1  108.01    8.67
   1   5  -1  115.74    8.59
   1   5   1  111.01    8.76
  -1   5   1  128.56   10.30
  -1   5  -1  113.02    8.77
  -1  -5   1  111.34    8.78
   1  -5   1  121.37    9.06
   1  -5  -1  120.40    8.65
   1   5   2   33.35    4.16
  -1   5   2   29.07    3.91
   1   5  -2   26.48    3.31
  -1   5   2   22.54    4.58
  -1   5  -2   23.22    4.57
  -1   5  -2   29.52    3.74
  -1  -5   2   22.04    3.87
   1  -5   2   34.14    4.45
   1  -5  -2   31.13    3.64
  -1   5   3    3.98    3.04
  -1   5  -3    4.93    3.15
   1   5   3    4.68    2.74
  -1   5  -3    7.31    2.42
   1  -5   3    6.42    3.18
   1  -5  -3    2.41    1.68
  -1   5   4   19.38    4.07
  -1   5   4   21.66    3.93
  -1   5  -4   16.57    3.96
  -1   5  -4   25.30    3.41
   1   5  -4   22.59    3.22
  -1  -5   4   23.86    4.31
  -1   5   5 1446.23   82.57
  -1   5   5 1396.76   80.98
  -1   5  -5 1359.73   80.91
   1   5  -5 1409.41   80.48
  -1   5  -5 1370.97   80.33
   1  -5   5 1449.12   82.49
  -1  -5   5 1409.97   82.28
  -1   5   6   45.51    6.09
   1   5   6   49.14    6.37
  -1   5   6   52.93    5.37
  -1   5  -6   51.44    5.29
  -1   5  -6   43.13    4.52
   1   5  -6   47.86    4.60
  -1  -5   6   57.40    6.09
   1  -5   6   50.72    5.92
   1   5  -7    4.66    1.81
  -1   5  -7    2.69    1.81
   1  -5   7    2.91    2.30
  -1  -5   7    3.86    2.40
  -1   5   7    0.43    2.49
   1   5   7    2.62    2.90
   1   5   7    1.75    2.33
   1   5  -7    2.76    2.28
  -1   5   7    6.11    2.61
  -1   5  -7    4.86    2.25
   1   5  -8  153.47   10.55
  -1   5  -8  145.78   10.32
  -1   5   8  187.87   12.57
   1   5   8  181.68   12.49
  -1  -5   8  154.85   11.19
   1  -5   8  149.65   11.30
   1  -5  -8  148.80    9.78
  -1  -5  -8  163.79   10.18
  -1  -5   8  128.13    8.69
   1  -5   8  123.84    8.61
  -1   5  -8  178.98   10.58
   1   5  -8  190.05   10.57
  -1   5   9  196.74   13.19
   1   5   9  198.12   13.40
  -1   5   9  203.59   12.16
  -1  -5   9  173.32   12.26
   1  -5   9  175.66   12.55
   1  -5  -9  182.20   11.45
  -1  -5  -9  186.89   11.77
  -1  -5   9  136.60    9.90
   1  -5   9  153.87    9.94
  -1   5  -9  204.51   12.17
  -1   5 -10   25.83    3.90
   1  -5  10   24.82    3.85
  -1  -5  10   20.25    2.04
   1  -5  10   19.27    2.07
  -1   5  10   21.20    3.90
  -1   5  10   27.43    4.12
   1   5  10   32.09    4.60
  -1  -5 -10   23.37    3.72
   1  -5 -10   20.71    3.48
  -1   5  11  215.06   12.52
  -1   5  11  171.24   12.35
   1   5  11  171.64   12.89
   1  -5  11  139.36    9.85
   1  -5  11  191.10   13.36
  -1  -5  11  161.62   12.60
   1  -5 -11  172.24   11.87
  -1  -5 -11  170.89   12.03
   1   5  12  160.30   13.40
   1  -5  12  164.24   10.78
   1  -5  12  202.49   14.04
  -1  -5  12  173.70   13.37
  -1  -5 -12  194.44   12.99
   1  -5 -12  180.51   12.67
   1  -5  13   46.95    3.56
   1  -5  13   44.98    6.00
  -1  -5  13   46.92    5.73
   1  -5 -13   43.98    5.10
  -1  -5 -13   49.24    5.33
  -1   5  14    5.26    2.57
   1  -5  14    4.63    1.20
   1  -5  14    1.99    2.85
  -1  -5  14    1.88    2.47
   1  -5 -14    3.20    2.43
  -1  -5 -14    4.66    2.54
  -1  -5 -15  147.97   10.32
   1  -5 -15  145.08   10.12
   1  -5  15  125.77    8.59
  -1  -5 -16   12.98    2.81
   1  -5 -16   12.70    2.71
  -1  -5  16   12.14    1.67
   1  -5  16    9.95    1.61
  -1   5  16   12.94    2.64
  -1  -5  17   26.85    2.45
   1  -5 -17   30.43    3.52
  -1  -5 -17   37.15    3.91
   1  -5  17   32.63    2.62
  -1  -5 -18    3.77    1.92
   1  -5 -18    3.13    1.83
  -1  -5  18    2.41    1.00
   1  -5  18    3.35    1.20
   1  -5  19   14.44    1.53
  -1  -5  19   12.72    1.41
  -1   5  19   17.61    2.21
   1  -5 -19   15.71    1.95
  -1  -5 -19   19.08    2.13
  -2   5   0 1304.35   83.65
   2   5   0 1465.67   82.47
   2  -5   0 1487.98   82.61
   2   5  -1  753.27   43.85
   2   5   1  731.90   44.07
  -2   5   1  723.79   45.26
  -2   5   1  723.52   43.98
   2  -5   1  781.25   44.41
   2  -5  -1  744.15   43.85
  -2   5   2   23.47    4.56
  -2   5  -2   16.38    4.06
   2   5  -2   23.74    3.09
   2   5   2   21.83    3.63
  -2   5  -2   20.41    3.32
   2  -5   2   23.75    3.82
   2  -5  -2   17.34    2.82
  -2   5   3  631.80   40.72
   2   5  -3  655.95   39.74
   2   5   3  707.75   41.53
  -2   5   3  688.07   41.04
  -2   5  -3  658.21   40.97
  -2   5  -3  706.56   40.39
  -2  -5   3  718.03   41.33
   2  -5   3  670.33   41.57
   2  -5  -3  686.72   39.98
  -2   5   4 1111.05   68.57
   2   5   4 1209.58   69.56
  -2   5   4 1181.01   68.10
  -2   5  -4 1088.75   67.96
  -2   5  -4 1211.18   67.68
   2   5  -4 1197.50   67.65
   2  -5  -4 1167.14   67.04
  -2  -5   4 1175.80   68.92
  -2   5   5   96.43    8.83
  -2   5   5   91.14    7.96
  -2   5  -5   97.19    8.13
   2   5  -5  111.06    7.92
  -2   5  -5  105.50    7.80
  -2  -5   5   96.09    8.70
   2  -5   5   94.79    9.01
   2   5   6   83.48    8.40
  -2   5   6   71.27    7.37
  -2  -5   6   80.57    7.50
   2  -5   6   80.91    7.81
  -2   5   6   78.95    6.92
  -2   5  -6   60.34    6.47
   2   5  -6   90.49    6.67
  -2   5  -6   74.45    6.28
  -2  -5  -7 1032.92   62.52
   2   5   7 1153.46   65.60
  -2   5   7 1045.77   64.65
   2  -5   7 1040.96   64.45
  -2   5  -7 1127.74   63.24
   2   5  -7 1218.43   63.24
  -2   5   7 1119.75   63.84
  -2   5  -7 1004.04   63.38
  -2   5  -8  131.65   10.05
  -2   5   8  149.29   10.45
  -2  -5   8  152.03   10.27
   2   5  -8  143.51   10.41
  -2   5   8  161.42   11.55
  -2   5   8  179.66   10.79
   2   5   8  152.57   11.86
   2  -5   8  138.28   11.05
   2  -5  -8  144.45    9.47
  -2  -5  -8  154.10   10.01
  -2  -5   8  124.81    8.58
   2  -5   8  125.98    8.44
  -2   5  -8  166.81   10.45
  -2   5  -9   11.45    2.91
   2  -5   9    6.90    2.54
   2  -5  -9    6.28    2.10
  -2  -5  -9    9.58    2.79
  -2  -5   9    5.84    1.40
   2  -5   9    8.12    1.34
  -2   5   9   10.53    3.15
  -2   5   9   12.80    2.92
   2   5   9   11.04    3.42
  -2   5 -10    1.57    2.48
   2  -5  10    2.29    2.29
  -2  -5  10    0.82    1.07
   2  -5  10    0.79    1.06
  -2   5  10    1.43    2.87
   2   5  10    0.82    2.22
  -2  -5 -10    1.64    2.62
   2  -5 -10   -0.23    2.17
   2   5  11  310.17   21.08
  -2   5  11  389.68   20.72
   2  -5  11  264.63   17.87
  -2  -5  11  309.71   17.90
  -2   5 -11  365.14   20.59
   2  -5  11  368.72   21.45
  -2  -5  11  303.60   20.54
   2  -5 -11  301.10   19.62
  -2  -5 -11  281.49   19.84
  -2   5  12    8.05    3.24
   2   5  12    5.48    2.67
   2  -5  12    6.18    1.32
  -2  -5  12    7.05    1.32
   2  -5  12    6.01    2.73
  -2  -5  12    3.78    2.68
   2  -5 -12    5.05    2.74
  -2  -5 -12    4.03    3.00
   2  -5  13   32.25    2.65
  -2  -5  13   27.21    2.50
   2  -5  13   24.72    4.29
  -2  -5  13   29.45    4.38
   2  -5 -13   32.58    4.15
   2  -5 -14    5.10    2.31
  -2   5  14    3.60    2.65
  -2  -5  14    3.69    1.24
   2  -5  14    3.86    1.19
   2  -5 -15   24.91    3.52
  -2   5  15   35.60    3.98
   2  -5  15   31.70    2.56
  -2  -5  15   24.54    2.39
   2  -5 -16   41.18    4.27
   2  -5  16   39.62    3.23
   2  -5 -17   21.08    2.96
   2  -5  17   23.63    2.26
  -2   5  17   27.34    3.20
  -2  -5  17   24.51    2.15
   2  -5 -18   16.70    2.50
   2  -5  18   20.42    2.01
   2  -5  19    2.95    0.96
  -2   5  19    3.31    1.58
   2  -5 -19    2.78    1.16
  -3   5   0   -2.39    3.88
   3   5   0   -0.24    1.72
  -3   5   0    0.71    1.91
   3  -5   0    0.26    1.92
   3   5  -1   61.46    5.50
   3   5   1   58.73    5.69
  -3   5   1   66.31    7.14
  -3   5   1   54.31    5.41
   3  -5   1   56.91    5.85
   3  -5  -1   64.26    5.61
   3   5   2  252.95   17.47
   3   5  -2  257.05   16.67
  -3   5   2  284.96   18.24
  -3   5  -2  262.40   18.08
  -3   5   2  243.99   16.87
   3  -5   2  274.24   18.10
   3  -5  -2  257.72   16.77
   3   5   3   60.46    6.34
   3   5  -3   55.55    4.80
  -3   5   3   55.91    6.09
  -3   5  -3   47.02    5.73
  -3   5   3   54.17    5.35
  -3   5  -3   51.87    5.08
   3  -5   3   44.79    5.97
   3  -5  -3   57.68    5.02
   3   5  -4  430.13   26.16
   3   5   4  447.98   29.03
  -3   5   4  441.49   27.50
  -3   5  -4  455.05   27.72
  -3   5  -4  468.97   27.06
  -3   5   4  423.64   27.31
   3  -5   4  419.71   28.67
   3  -5  -4  434.91   26.39
  -3   5   5   15.77    3.40
  -3   5  -5   17.92    3.59
   3   5   5   16.87    4.53
  -3   5  -5   20.29    3.10
   3   5  -5   22.57    3.18
  -3   5   5   14.26    3.09
   3  -5  -5   20.15    2.42
  -3   5   6  113.74    9.07
  -3   5  -6  121.50    9.27
  -3   5   6  114.70    9.12
  -3  -5   6  112.03    9.04
  -3  -5  -6  102.37    8.87
   3   5  -6  135.18    8.94
  -3   5  -6  111.78    8.58
  -3   5   6   92.05    8.56
   3  -5   6  123.68   10.15
  -3   5   7  383.52   19.86
   3   5   7  322.20   21.72
   3  -5   7  273.17   20.57
  -3   5  -7  310.19   19.67
  -3   5   7  284.32   19.60
  -3   5   7  300.77   20.04
  -3   5  -7  281.85   19.71
  -3   5   7  315.38   20.17
  -3   5  -7  319.65   20.16
  -3  -5  -7  297.75   19.92
  -3  -5   7  293.39   19.87
  -3   5   8  144.84    9.78
  -3   5   8  167.66   10.20
   3   5   8  129.67   10.99
   3  -5   8  133.71   10.61
   3  -5  -8  123.99    8.58
  -3  -5   8  105.40    7.82
   3  -5   8  124.61    7.75
  -3   5  -8  142.36    9.86
   3   5   9  174.04   13.89
  -3   5   9  204.39   13.24
   3  -5   9  165.93   13.59
  -3  -5   9  190.42   11.04
   3  -5   9  180.01   10.93
  -3   5  -9  186.18   13.13
   3  -5  -9  153.69   11.82
  -3   5  10   59.05    6.96
   3   5  10   84.44    8.10
   3  -5  10   78.20    5.24
  -3  -5  10   93.23    5.28
  -3   5 -10   69.93    7.13
  -3  -5  10   53.50    6.55
   3  -5 -10   60.23    6.21
   3   5  11   71.13    7.98
  -3   5  11   91.52    7.87
  -3  -5  11   85.95    5.39
   3  -5  11   69.79    5.35
  -3   5 -11   83.96    7.53
   3  -5  11   93.62    8.23
  -3  -5  11   75.56    7.38
   3  -5 -11   73.43    6.80
   3   5  12  110.36   10.79
  -3  -5  12  125.83    8.08
   3  -5  12  129.74    8.18
   3  -5  12  129.26   10.69
  -3  -5  12  122.13   10.11
   3  -5 -12  132.36    9.81
  -3   5  13    2.77    2.76
  -3  -5  13    2.19    1.14
   3  -5  13    2.57    1.23
   3  -5  13    0.38    2.64
  -3  -5  13    1.62    2.20
   3  -5 -13    5.23    2.70
  -3  -5 -13    2.22    2.86
   3  -5 -14   15.33    2.95
  -3  -5 -14   16.18    3.28
  -3   5  14   19.96    3.51
  -3  -5  14   13.95    1.80
   3  -5  14   13.93    1.74
   3  -5 -15   18.18    3.09
  -3  -5 -15   21.48    3.36
  -3  -5  15   15.81    1.98
   3  -5  15   18.70    1.98
  -3   5  15   26.77    3.68
  -3  -5 -16   79.86    6.36
   3  -5 -16   71.47    5.85
   3  -5  16   73.02    4.94
  -3  -5  16   64.46    4.92
   3  -5 -17    2.02    1.87
  -3  -5 -17    0.33    1.91
  -3  -5  17    2.03    1.16
   3  -5  17    1.48    1.03
  -3   5  17    4.44    2.23
  -3  -5  17    2.05    1.03
  -3  -5  18   16.35    1.81
   3  -5  18   25.90    2.07
  -3  -5  18   19.44    1.73
   3  -5 -18   20.95    2.46
  -3  -5 -18   22.06    2.62
  -3  -5  19   10.67    1.20
  -3  -5 -19   16.70    1.69
   4   5   0  126.88    9.80
  -4   5   0  148.45   12.11
  -4   5   0  128.29    9.63
   4  -5   0  145.00   10.34
  -4   5   1   18.90    4.69
   4   5  -1   13.75    2.61
   4   5   1   12.52    2.84
  -4   5  -1   13.91    2.68
  -4   5   1   15.49    2.80
   4  -5   1   10.19    2.98
   4  -5  -1   13.01    2.67
  -4   5   2   34.38    5.23
  -4   5  -2   26.11    4.76
   4   5   2   23.63    4.03
   4   5  -2   24.05    3.35
  -4   5   2   24.77    3.42
   4  -5   2   29.57    4.67
   4  -5  -2   26.03    3.50
  -4  -5   3   -2.42    2.70
  -4  -5  -3    1.43    2.75
  -4   5   3    0.68    2.62
  -4   5  -3    3.52    3.22
   4   5   3    2.47    2.73
   4   5  -3    0.82    1.34
  -4   5   3    1.81    1.98
   4  -5   3    2.65    2.69
   4  -5  -3    3.02    1.73
   4   5  -4   80.16    5.82
   4   5   4   74.05    8.27
  -4   5   4   67.76    6.85
  -4   5  -4   84.08    7.41
  -4   5   4   76.96    7.11
  -4   5  -4   88.75    7.85
  -4  -5   4   76.20    7.16
  -4  -5  -4   78.01    7.37
  -4   5   4   63.34    6.35
  -4   5  -4   74.99    6.55
   4  -5   4   72.71    8.04
   4  -5  -4   73.50    5.98
   4   5   5  135.93   12.97
  -4   5   5  153.69   11.54
  -4   5  -5  157.27   11.71
  -4   5   5  145.96   11.48
  -4   5  -5  162.73   12.10
  -4  -5  -5  152.87   11.75
  -4  -5   5  165.97   11.84
  -4   5   5  132.06   10.84
  -4   5  -5  171.50   11.40
   4   5  -5  177.89   11.35
  -4  -5  -6  222.09   13.83
  -4   5   6  278.39   14.81
   4  -5   6  206.30   15.92
  -4   5   6  199.80   14.16
  -4   5  -6  225.13   14.85
  -4  -5  -6  200.01   14.99
  -4  -5   6  202.70   14.94
  -4   5   6  207.58   14.91
  -4   5  -6  204.25   14.90
  -4   5   6  211.38   14.99
  -4   5  -6  220.17   15.23
  -4  -5  -7  183.48   13.61
  -4  -5   7  187.78   13.61
  -4   5   7  206.32   13.87
  -4   5  -7  199.61   13.81
  -4   5   7  192.42   13.73
  -4   5  -7  184.60   13.51
  -4  -5  -7  204.32   12.77
   4  -5   7  196.29   14.74
  -4  -5   7  172.21   11.57
  -4   5  -7  210.08   13.81
  -4   5   8   76.14    7.23
  -4   5   8  102.60    7.87
   4   5   8   82.42    8.57
   4  -5   8   75.79    8.18
  -4  -5  -8   93.67    7.15
  -4  -5   8   89.38    5.74
   4  -5   8   84.30    5.65
  -4   5  -8   88.04    7.83
   4   5   9   11.98    3.79
  -4   5   9   16.05    3.76
  -4   5  -9   11.13    3.57
   4  -5   9   12.46    1.77
  -4  -5   9   16.57    1.79
   4  -5   9   10.78    3.55
  -4  -5  -9   13.56    3.10
   4  -5  -9   10.55    2.37
   4   5  10  838.94   48.25
  -4   5  10  592.27   46.12
   4  -5  10  700.51   44.30
  -4  -5  10  941.99   44.41
  -4   5 -10  819.51   47.04
   4  -5  10 1024.86   48.31
  -4  -5  10  725.60   46.64
   4  -5 -10  597.58   45.28
  -4  -5 -10  868.30   46.93
   4   5  11  178.04   14.04
  -4   5  11  196.42   13.63
  -4  -5  11  190.93   10.82
   4  -5  11  161.76   10.77
  -4   5 -11  191.11   13.07
   4  -5  11  197.34   13.62
  -4  -5  11  152.08   12.69
   4  -5 -11  178.60   12.47
  -4  -5 -11  153.33   12.80
  -4   5  12   36.61    5.06
   4   5  12   29.62    4.99
   4  -5  12   31.31    2.65
  -4  -5  12   29.64    2.64
   4  -5  12   31.90    4.84
  -4  -5  12   24.68    4.02
  -4   5 -12   31.26    4.40
  -4  -5 -12   25.45    4.43
   4  -5 -12   25.06    4.04
  -4   5  13  118.60    8.58
   4   5  13   73.60    8.33
  -4  -5  13   87.31    5.98
   4  -5  13   88.67    5.79
   4  -5  13   92.53    8.66
  -4  -5  13   70.21    7.62
  -4  -5 -13   89.44    7.88
   4  -5 -13  101.11    7.57
   4  -5 -14  165.65   11.17
  -4  -5 -14  160.58   11.53
  -4  -5  14  152.00   10.00
   4  -5  14  156.39    9.76
  -4  -5 -15    1.71    2.12
   4  -5 -15   -0.18    1.80
  -4  -5  15    3.92    1.39
   4  -5  15    0.80    0.98
  -4   5  15    1.88    2.81
   4  -5 -16   -0.92    1.73
  -4  -5 -16    2.53    2.02
  -4  -5  16   -0.19    1.24
   4  -5  16   -0.14    1.01
  -4   5  16   -1.42    2.52
  -4  -5  16    1.40    1.12
  -4  -5  17   37.91    3.21
   4  -5  17   37.58    3.05
  -4  -5  17   36.19    2.99
  -4   5  17   63.37    4.70
  -4   5  17   59.55    4.86
   4  -5 -17   53.76    3.94
  -4  -5 -17   49.62    4.04
   4  -5  18   23.58    1.86
  -4  -5  18   19.72    1.89
  -4  -5  18   21.03    1.79
   4  -5 -18   20.88    2.24
  -4  -5 -18   26.91    2.57
  -4   5  19   16.44    1.87
  -5   5   0    2.46    3.47
  -5  -5   0    0.48    2.99
  -5   5   0    0.50    3.67
   5   5   0    1.61    1.73
  -5   5   0    0.23    1.76
   5  -5   0   -1.90    2.07
   5   5  -1  147.24   10.54
   5   5   1  130.38   10.72
  -5   5   1  165.44   12.82
  -5   5  -1  144.52   12.86
  -5  -5  -1  154.76   12.64
  -5   5  -1  148.57   10.41
  -5   5   1  144.56   10.46
   5  -5   1  145.82   11.54
   5  -5  -1  138.84   10.65
   5   5  -2  810.90   48.23
   5   5   2  794.30   49.36
  -5  -5   2  832.55   50.05
  -5   5   2  904.14   50.37
  -5   5  -2  902.68   50.42
  -5   5   2  875.37   50.26
  -5   5  -2  867.00   50.62
  -5  -5  -2  818.57   50.16
  -5   5  -2  812.23   48.13
  -5   5   2  767.42   48.12
   5  -5   2  784.36   49.87
   5  -5  -2  765.64   48.26
   5   5  -3  467.71   28.85
   5   5   3  497.64   31.35
  -5  -5  -3  471.83   30.63
  -5  -5   3  493.69   30.57
  -5   5   3  523.65   30.68
  -5   5  -3  498.37   30.60
  -5   5   3  497.89   30.48
  -5   5  -3  534.71   31.18
  -5   5   3  421.59   28.93
   5  -5   3  405.51   30.73
   5  -5  -3  492.91   29.25
  -5   5   4   10.40    2.49
   5  -5   4   13.85    3.76
  -5   5   4   16.43    3.42
  -5   5  -4   16.31    3.45
  -5   5   4   16.06    3.55
  -5   5  -4   14.83    3.99
  -5  -5  -4   13.30    3.57
  -5  -5   4   14.04    3.44
   5   5   4   11.21    4.39
   5   5   5  701.69   44.77
  -5  -5  -5  673.90   40.81
  -5   5  -5  784.96   42.45
  -5   5   5  691.14   41.31
  -5  -5  -5  708.51   42.85
  -5  -5   5  702.28   42.62
  -5   5   5  699.27   42.43
  -5   5  -5  713.05   42.79
  -5   5   5  683.49   42.29
  -5   5  -5  708.26   42.58
  -5  -5  -6  229.70   17.11
  -5  -5   6  238.44   17.15
  -5   5   6  245.87   17.19
  -5   5  -6  254.18   17.39
   5   5   6  277.16   19.52
  -5   5   6  326.15   17.15
  -5  -5  -6  251.53   15.85
   5  -5   6  250.53   18.33
  -5  -5   6  249.34   14.96
  -5   5  -6  284.18   17.58
  -5   5   6  256.72   15.01
  -5   5  -6  245.64   15.05
  -5   5   6  242.81   14.92
  -5   5  -6  255.16   15.01
  -5  -5   7   11.05    2.99
  -5   5   7   11.34    3.27
  -5   5  -7   13.08    3.38
  -5   5   7   17.61    3.46
  -5  -5  -7   16.42    2.59
  -5   5  -7   15.20    3.75
   5  -5   7   12.49    3.60
  -5   5   7   15.69    1.88
  -5  -5   7   15.32    1.81
  -5  -5   7   12.50    1.48
  -5   5   7   12.53    1.72
   5   5   8    2.82    2.73
  -5   5   8   -0.29    2.92
  -5  -5  -8    1.35    1.89
  -5   5  -8   -1.50    2.61
  -5  -5   8   -0.09    1.05
   5  -5   8    0.48    0.98
  -5  -5   8    0.13    0.81
  -5   5   8    0.29    2.01
  -5   5   9  190.69   13.14
   5   5   9  150.11   13.09
  -5  -5  -9  186.86   12.36
  -5  -5   9  177.42   10.60
   5  -5   9  157.46   10.31
  -5  -5   9  170.48   10.18
  -5   5  -9  149.68   12.77
   5  -5   9  228.85   13.98
  -5  -5   9  137.64   12.31
   5   5  10   12.06    3.63
  -5   5  10   11.73    4.27
  -5  -5 -10   15.67    3.69
  -5   5 -10   13.08    3.33
  -5  -5  10   12.52    2.12
  -5  -5  10   14.52    1.66
   5  -5  10   10.49    1.75
   5  -5  10   18.62    3.96
  -5  -5  10   10.18    3.29
  -5   5  11   13.88    4.44
   5   5  11    8.15    3.16
  -5  -5  11   10.87    2.15
   5  -5  11   11.14    1.65
  -5  -5  11   11.77    1.64
  -5   5 -11   11.33    2.99
  -5  -5  11   11.50    3.15
  -5  -5 -11   11.19    3.47
   5   5  12    6.27    3.19
  -5   5  12    9.68    3.99
   5  -5  12    7.78    1.38
  -5  -5  12    8.42    1.60
  -5   5 -12    5.36    2.43
  -5  -5  12    7.59    2.80
   5  -5 -12   12.16    2.92
  -5  -5 -12    9.01    3.40
   5  -5 -13   23.04    3.36
  -5  -5 -13   26.60    3.98
  -5   5  13   30.21    4.77
  -5  -5  13   22.22    2.42
   5  -5  13   20.85    2.05
  -5  -5 -14    3.21    2.39
   5  -5 -14    5.01    2.16
  -5  -5  14    6.21    1.62
   5  -5  14    4.17    1.10
  -5   5  14    6.14    3.14
   5  -5 -15   82.88    6.54
  -5  -5 -15   89.56    7.00
   5  -5  15   84.61    5.73
  -5  -5  15   97.38    6.30
   5  -5 -16    1.46    1.46
  -5  -5 -16    1.37    1.71
  -5   5  16    3.94    2.57
  -5  -5  16    2.20    1.43
   5  -5  16    3.48    1.00
  -5   5  16    3.21    2.48
  -5  -5  16    2.52    1.10
  -5   5  17    1.02    2.03
  -5  -5 -17    0.11    1.33
  -5  -5  17    0.52    1.09
  -5   5  17    0.48    2.07
  -5  -5  17    0.50    0.89
  -5  -5  18   18.70    1.54
  -5  -5 -18   19.10    1.81
  -6   5   0   58.02    4.90
  -6   5   0   51.46    4.93
   6   5   0   55.52    5.77
  -6   5   0   96.03    6.17
  -6  -5   0   46.68    7.43
  -6   5   0   72.29    8.47
  -6   5   0   41.13    7.56
  -6  -5   0   72.16    4.78
  -6   5   0   67.78    6.02
   6   5   1    1.67    2.16
   6   5  -1   -0.82    1.72
  -6   5   1   -1.18    1.82
  -6  -5  -1    3.07    2.93
  -6   5   1   -3.50    3.64
  -6   5  -1    4.16    3.70
  -6   5  -1    0.53    1.84
  -6   5   1    1.08    1.98
   6  -5   1    0.83    2.24
   6  -5  -1    0.62    1.85
  -6  -5   1    1.35    1.23
  -6  -5  -1    0.52    1.08
  -6   5  -1    1.20    1.66
  -6   5  -1    3.80    1.84
  -6   5   2  113.08    7.80
  -6   5   2  125.17    7.83
  -6   5  -2  118.90    7.98
  -6   5  -2  115.05    7.82
   6   5  -2  106.83    8.87
   6   5   2  112.66   10.08
  -6  -5  -2  113.43    7.97
  -6   5   2  150.89    9.06
  -6  -5   2  119.46    7.75
  -6  -5  -2   93.34   10.30
  -6  -5   2  102.74   10.25
  -6   5   2  131.83   11.05
  -6   5  -2  133.82   11.39
  -6   5   2  124.00   10.70
  -6   5  -2   95.66   10.14
   6  -5   2  121.46   10.77
   6  -5  -2  101.31    9.00
  -6  -5   2  149.05    8.31
  -6  -5  -2  113.91    7.62
  -6   5  -2  117.96    9.16
  -6   5   2  108.14    8.92
  -6   5   3  131.72    8.32
  -6   5   3  131.62    8.27
  -6   5  -3  133.14    8.43
  -6   5  -3  131.69    8.33
  -6  -5  -3  125.35   10.97
  -6  -5   3  125.59   10.76
  -6   5   3  131.72   10.83
  -6   5  -3  129.05   11.15
   6   5   3  128.51   11.52
  -6   5   3  163.29    9.81
  -6  -5  -3  132.69    8.71
   6  -5   3   99.55   11.04
   6  -5  -3  122.95    9.67
  -6  -5  -3  119.27    8.23
  -6   5  -3  142.95   10.06
  -6   5   3  112.72    9.33
  -6  -5  -4    2.42    2.75
  -6  -5   4   -0.76    2.29
  -6   5   4    0.35    2.48
  -6   5  -4    0.39    3.01
   6   5   4   -0.57    3.72
  -6   5   4    1.46    2.39
  -6  -5  -4    1.05    1.33
  -6   5   4    2.50    2.12
  -6   5   4    1.04    1.52
   6  -5   4    2.08    2.60
  -6  -5   4    0.33    0.95
  -6  -5  -4   -0.11    1.15
  -6   5  -4    0.09    1.19
  -6   5  -4    0.20    1.26
  -6   5   4    2.52    1.24
  -6   5   4    0.44    1.16
  -6  -5  -5  107.95    9.26
  -6  -5   5  102.16    9.06
  -6   5   5   92.48    8.49
  -6   5  -5  100.06    9.16
   6   5   5   94.76   10.22
  -6   5   5  131.99    8.56
  -6  -5  -5   96.95    7.17
  -6   5   5   98.64    6.56
  -6   5  -5   99.56    6.71
   6  -5   5   98.74    9.92
  -6  -5   5   90.90    6.44
  -6  -5  -5  104.63    6.94
  -6   5   5   99.44    6.55
  -6   5  -5  103.70    6.67
   6   5   6    0.55    3.23
  -6   5   6    2.36    2.51
  -6  -5  -6    1.00    1.59
  -6   5  -6    2.23    2.85
  -6  -5   6    1.60    1.03
  -6   5   6    2.67    1.18
  -6   5  -6    2.18    1.37
  -6   5  -6    1.97    1.29
  -6   5   6    3.77    1.35
  -6  -5  -6    7.14    2.94
  -6  -5   6    2.56    2.55
  -6   5   6    5.14    2.58
  -6   5  -6    2.49    2.54
  -6   5   7  171.23   10.03
  -6   5   7  175.69   12.52
  -6   5  -7  179.75   12.53
  -6  -5   7  153.56   12.29
   6   5   7  187.75   14.16
  -6   5   7  202.86   12.52
  -6  -5  -7  146.99   10.83
  -6   5   7  168.41   10.00
  -6  -5   7  148.95    9.88
   6  -5   7  155.05    9.76
  -6   5  -7  144.56   12.61
  -6   5  -8   76.82    8.05
  -6  -5   8   66.94    7.40
  -6  -5  -8   79.62    6.58
  -6  -5   8   71.32    5.28
   6  -5   8   78.88    5.21
  -6   5   8   76.52    7.24
  -6   5   9   45.16    5.88
   6   5   9   33.67    5.37
  -6  -5  -9   45.45    4.77
  -6   5  -9   30.81    4.98
  -6  -5   9   39.84    3.33
  -6  -5   9   38.45    2.85
   6  -5   9   32.47    2.99
  -6  -5   9   33.83    5.07
  -6   5  10   18.88    4.88
   6   5  10   24.90    4.59
  -6  -5  10   23.35    2.64
  -6   5  10   31.56    5.31
  -6  -5 -10   24.01    4.03
   6  -5  10   22.65    2.28
  -6  -5  10   25.21    2.23
  -6  -5  10   25.56    4.16
  -6   5 -10   26.83    4.47
   6   5  11   52.65    6.98
  -6   5  11   66.95    7.18
  -6  -5  11   53.55    4.67
  -6   5  11   47.74    6.94
  -6  -5 -11   68.08    6.61
   6  -5  11   64.15    4.23
  -6  -5  11   63.12    4.35
  -6   5 -11   57.48    6.19
  -6  -5  11   57.12    6.30
  -6  -5  12   59.60    4.84
  -6  -5 -12   65.35    6.49
   6  -5  12   65.94    4.42
  -6  -5  12   67.10    4.71
  -6  -5  13    8.68    1.80
  -6  -5 -13   13.68    3.01
   6  -5  13   12.88    1.52
  -6  -5  13   14.13    1.95
  -6  -5 -14    2.33    1.90
  -6   5  14    2.40    3.11
  -6  -5  14    1.53    1.45
   6  -5  14    1.50    0.94
  -6  -5 -15   -0.46    1.61
  -6  -5  15   -0.20    0.80
  -6   5  15    1.14    2.75
  -6  -5  16    1.14    1.05
  -6  -5 -16    0.45    1.32
  -6  -5  16   -0.23    0.61
  -6   5  16    0.38    2.53
  -6  -5  17    2.78    0.91
  -6   5  17    3.29    1.81
  -6  -5 -17   -0.28    0.54
  -6   5 -17    3.26    1.09
  -6   5  18    7.35    1.47
   7   5   0    1.57    1.86
  -7  -5   0    0.29    1.22
  -7  -5   0    2.90    3.75
  -7   5   0    2.31    4.11
  -7   5   0    1.00    2.12
   7  -5   0    1.59    2.31
  -7  -5   0    1.02    1.46
  -7   5   0   -0.14    1.99
  -7   5   0    0.29    1.79
   7   5  -1    2.31    2.02
   7   5   1    1.10    2.09
  -7   5   1    1.55    2.20
  -7  -5  -1    2.06    1.45
  -7  -5   1    2.91    1.36
  -7  -5  -1    4.53    3.61
  -7   5  -1    1.68    3.77
  -7   5  -1    1.00    2.23
  -7   5   1    2.27    2.26
   7  -5   1    0.47    2.70
   7  -5  -1    1.74    2.06
  -7  -5  -1    0.36    1.32
  -7  -5   1    2.10    1.55
  -7   5  -1    1.00    1.71
  -7   5  -1    0.28    1.79
  -7   5  -2  104.80    7.08
  -7   5   2  101.50    6.98
  -7   5   2  102.93    9.90
  -7   5  -2   91.53   10.02
  -7  -5  -2   87.15    9.84
  -7  -5   2   98.25    9.80
   7   5  -2   88.14    7.88
   7   5   2   88.48    9.16
  -7  -5  -2  106.94    7.24
  -7   5   2  137.13    8.43
  -7   5   2  101.59    6.98
   7  -5   2   80.02    9.48
   7  -5  -2   82.09    8.11
  -7   5  -2  101.15    7.13
  -7  -5   2  124.21    7.55
  -7  -5  -2   98.67    6.84
  -7   5  -2  102.08    8.75
  -7   5   2   94.47    8.28
  -7   5  -3   74.02    5.18
  -7   5   3   71.94    5.06
  -7   5   3   70.03    7.49
  -7   5  -3   72.74    8.06
  -7  -5  -3   68.43    7.85
  -7  -5   3   72.02    7.93
   7   5   3   62.55    7.94
  -7   5   3   97.80    6.65
  -7  -5  -3   70.08    5.39
  -7   5   3   75.02    5.15
  -7   5  -3   70.33    5.19
   7  -5   3   46.75    7.61
  -7  -5   3   59.16    4.79
  -7  -5  -3   68.87    5.11
  -7   5  -3   68.34    7.00
  -7   5   3   74.09    6.36
  -7   5   4   91.62    6.16
  -7   5  -4   99.58    6.34
  -7   5   4   88.55    8.45
  -7   5  -4   91.79    8.77
  -7  -5  -4   96.96    9.09
  -7  -5   4   90.18    8.82
   7   5   4   54.46    8.68
  -7   5   4  129.78    8.15
  -7  -5  -4   89.78    6.57
  -7   5   4   88.39    6.17
  -7   5  -4   98.56    6.35
  -7  -5   4   84.65    6.03
  -7  -5  -4   93.20    6.46
  -7   5  -4   83.09    8.29
  -7   5   5  262.65   18.52
  -7   5  -5  270.07   18.93
   7   5   5  247.30   20.42
  -7   5   5  340.43   18.31
  -7  -5  -5  250.97   16.60
  -7   5   5  266.62   16.10
  -7   5  -5  280.58   16.24
  -7  -5   5  237.61   15.96
  -7  -5  -5  266.80   16.57
  -7   5   5  268.86   16.12
  -7   5  -5  283.58   16.25
  -7   5   6  101.54    8.92
  -7   5  -6   99.47    9.05
   7   5   6   96.27   10.30
  -7   5   6  134.68    9.16
  -7   5   6  126.52    8.83
  -7  -5  -6   94.82    7.12
  -7   5   6  101.68    6.62
  -7   5  -6  106.62    6.70
  -7  -5   6   92.35    6.44
  -7  -5  -6   77.34    6.83
  -7   5  -6  109.07    6.78
  -7   5   6  102.36    6.66
  -7   5   7   74.72    5.06
  -7   5  -7   79.93    5.12
  -7   5   7   64.80    7.18
  -7   5  -7   72.50    7.32
   7   5   7   68.43    8.05
  -7   5   7   94.00    7.70
  -7   5   7   91.63    7.35
  -7  -5  -7   70.86    5.74
  -7   5   7   77.06    5.07
  -7   5  -7   76.18    5.04
  -7  -5   7   58.45    4.78
  -7  -5  -7   51.85    5.20
  -7   5  -7   77.96    8.06
  -7  -5  -8    6.03    2.16
  -7   5   8    4.91    2.99
  -7   5  -8    3.91    2.95
  -7  -5   8    3.86    1.37
  -7   5   8    4.49    1.36
  -7   5   8    8.11    3.74
  -7  -5   9    9.68    1.75
  -7  -5  -9    6.60    2.52
  -7   5   9    8.25    3.59
   7   5   9    6.17    3.06
  -7   5  -9   10.74    3.58
  -7  -5  10   41.10    3.69
  -7   5  10   59.34    6.74
  -7  -5 -10   43.56    5.00
   7   5  10   43.41    6.04
  -7   5 -10   43.91    5.54
  -7  -5  11   -0.85    1.46
  -7  -5 -11    0.81    2.36
  -7   5  11    2.24    3.49
  -7  -5  12    1.18    1.42
  -7   5  12    1.38    3.19
  -7  -5 -12   -0.71    2.18
  -7  -5  12   -0.37    0.57
  -7   5  12    1.01    3.43
  -7   5  13   39.72    4.70
  -7  -5 -13   27.60    3.12
  -7   5  13   40.63    4.94
  -7   5  14    3.00    3.07
  -7  -5 -14    3.64    1.60
  -7   5  14    2.43    2.35
  -7   5  15   13.30    3.19
  -7   5  15   12.71    2.64
  -7  -5  15    9.40    1.52
  -7   5 -16    1.99    1.33
  -7   5  16    1.89    1.68
  -7  -5  16   -0.26    1.06
  -7   5  17    3.81    1.48
  -7  -5  17    2.04    0.87
  -7  -5  17    2.77    1.34
  -7   5 -17    0.79    0.83
   8   5   0   26.03    4.38
  -8  -5   0   50.49    3.95
  -8   5   0   32.66    6.75
  -8   5   0   28.63    5.25
   8  -5   0   36.21    5.48
  -8   5   0   33.67    3.91
  -8  -5   0   41.41    3.69
  -8   5   0   37.67    3.97
  -8   5  -1    2.47    2.09
  -8   5  -1    0.61    1.86
  -8   5  -1    0.60    3.88
   8   5  -1    2.14    1.84
   8   5   1    1.20    2.40
  -8  -5  -1    2.04    1.44
  -8   5  -1    0.45    3.13
  -8   5   1   -0.40    2.86
   8  -5  -1    0.77    2.25
  -8  -5   1    1.39    1.79
  -8  -5  -1    0.14    1.33
  -8   5  -1    1.09    1.21
  -8   5   2  195.78   12.30
  -8   5  -2  185.51   12.28
  -8   5   2  187.60   15.39
  -8   5  -2  209.33   16.19
   8   5   2  178.82   15.02
  -8  -5  -2  189.40   12.35
  -8   5   2  186.78   12.19
  -8   5  -2  187.13   12.32
  -8  -5   2  179.73   12.06
  -8  -5   2  241.86   12.95
  -8  -5  -2  195.98   12.23
  -8   5  -2  173.83   14.58
  -8   5   2  160.12   13.51
  -8   5  -3  162.21   10.13
  -8   5   3  151.69    9.96
  -8   5   3  148.39   12.71
  -8   5  -3  152.38   13.06
   8   5   3  146.14   13.65
  -8  -5  -3  150.39   10.18
  -8   5   3  156.10    9.93
  -8   5  -3  167.73   10.13
  -8  -5   3  146.59    9.88
  -8  -5  -3  152.09   10.13
  -8   5  -3  127.33   12.18
  -8   5   4  154.56    9.67
  -8   5  -4  164.43    9.83
  -8   5   4  150.63   12.18
  -8   5  -4  146.40   12.47
   8   5   4  109.71   12.96
  -8  -5  -4  140.15    9.85
  -8   5   4  143.24    9.55
  -8   5  -4  162.95    9.79
  -8  -5   4  136.07    9.49
  -8  -5  -4  157.36   10.04
  -8   5  -4  143.51   12.22
  -8   5  -5   67.92    4.76
  -8   5   5   63.90    4.64
  -8   5   5   51.44    6.61
  -8   5  -5   56.32    6.88
   8   5   5   57.03    8.29
  -8  -5  -5   54.96    4.81
  -8   5   5   59.28    4.55
  -8   5  -5   68.86    4.74
  -8  -5   5   55.07    4.43
  -8  -5  -5   66.39    5.15
  -8   5  -5   59.14    7.07
  -8   5   6  112.91    9.98
  -8   5  -6  110.52   10.13
   8   5   6  137.11   12.22
  -8   5   6  164.48   10.34
  -8   5   6  150.40    9.77
  -8  -5  -6  102.76    7.85
  -8   5   6  120.73    7.57
  -8   5  -6  123.14    7.64
  -8  -5   6   98.80    7.34
  -8  -5  -6   96.15    7.90
  -8   5  -6  129.91    7.73
  -8   5   6  114.73    7.55
  -8   5   7  133.44   11.43
  -8   5  -7  132.65   11.39
   8   5   7  142.36   12.75
  -8   5   7  197.29   12.06
  -8  -5  -7  125.38    9.41
  -8   5   7  174.70   11.33
  -8   5   7  155.44    9.05
  -8   5  -7  145.28    8.97
  -8  -5   7  117.33    8.73
  -8  -5  -7  127.83    9.44
  -8   5  -7  151.56    9.04
  -8   5   7  148.77    9.04
  -8   5   8   -1.90    3.13
  -8  -5  -8    0.19    1.60
   8   5   8    1.01    2.57
  -8   5   8    0.70    3.36
  -8  -5   8    1.16    1.19
  -8   5   8    0.18    1.22
  -8   5   8    0.19    1.30
  -8  -5  -8   -0.74    1.64
  -8   5  -8   -0.78    2.91
  -8  -5   9   36.24    3.29
  -8  -5  -9   40.57    4.21
  -8   5   9   47.41    6.04
  -8   5  -9   31.36    4.99
  -8  -5  10  182.38   12.08
  -8  -5 -10  188.21   13.07
  -8   5  10  209.64   14.95
  -8  -5  11  105.95    8.07
  -8   5  11  166.53   11.10
  -8  -5 -11  134.15    9.16
  -8   5  11  181.91   11.82
  -8  -5 -12    6.71    1.92
  -8   5  12   11.13    3.43
  -8  -5  12    8.55    1.59
  -8   5  13  155.97    7.11
  -8  -5  13   83.34    2.88
  -8   5 -14   61.07    4.91
  -8   5  14   67.50    5.70
  -8   5 -15   15.96    2.16
  -8   5  15   15.53    2.52
  -8  -5  16    1.53    1.11
  -8   5  16    3.10    1.47
  -8   5 -16    1.82    1.08
  -9   5   0    2.66    4.64
   9   5   0   -0.36    1.91
  -9   5   0   -0.82    2.65
  -9  -5   0   -0.47    1.74
  -9   5   0    2.53    2.50
  -9   5   0    0.18    2.23
  -9   5  -1  172.69   11.37
  -9   5  -1  161.24   15.15
   9   5   1  134.62   12.73
  -9  -5  -1  208.35   11.37
  -9   5  -1  178.52   11.41
  -9  -5   1  166.28   11.12
  -9   5  -1  170.22   10.83
  -9  -5   1  186.48   11.41
  -9  -5  -1  161.68   11.05
  -9   5   1  146.30   12.33
  -9   5  -1  141.95   13.18
  -9   5  -2  738.90   42.20
  -9   5   2  730.92   42.13
  -9   5   2  699.71   45.87
  -9   5  -2  685.30   46.06
   9   5   2  656.44   45.37
  -9  -5  -2  760.34   42.16
  -9   5   2  733.11   42.07
  -9   5  -2  715.36   42.13
  -9  -5   2  722.78   42.10
  -9   5  -2  690.27   41.91
  -9  -5   2  818.70   42.64
  -9  -5  -2  703.75   42.11
  -9   5  -2  707.71   45.03
  -9   5  -3  286.42   16.70
  -9   5   3  273.55   16.53
  -9   5   3  255.74   19.47
  -9   5  -3  261.73   19.99
   9   5   3  252.29   20.74
  -9  -5  -3  258.76   16.56
  -9   5   3  258.95   16.41
  -9   5  -3  271.58   16.59
  -9  -5   3  256.42   16.52
  -9   5  -3  267.72   16.62
  -9  -5  -3  270.69   16.79
  -9   5  -3  263.74   19.17
  -9   5   4    0.43    2.88
  -9   5  -4    1.42    3.27
   9   5   4   -2.16    3.76
  -9   5   4   -0.26    2.51
  -9  -5  -4    0.85    1.40
  -9   5  -4   -0.81    2.52
  -9  -5   4    1.07    1.47
  -9  -5  -4    0.33    1.66
  -9   5  -4    1.45    1.72
  -9   5   4    3.42    1.68
  -9   5  -4    1.25    1.64
  -9   5   4    0.34    1.52
  -9   5  -5   52.63    3.96
  -9   5   5   42.93    3.67
  -9   5   5   33.22    5.50
  -9   5  -5   37.08    5.89
   9   5   5   36.20    6.94
  -9  -5  -5   39.94    3.76
  -9   5   5   40.65    3.62
  -9   5  -5   47.52    3.82
  -9  -5   5   42.86    3.65
  -9  -5  -5   45.31    4.31
  -9   5  -5   47.00    5.93
  -9   5  -6   97.00    6.11
  -9   5   6   92.67    6.02
  -9   5   6   71.85    8.04
  -9   5  -6   79.80    8.45
   9   5   6   77.28    9.64
  -9  -5  -6   71.47    6.03
  -9   5  -6   98.06    6.07
  -9   5   6   83.39    5.91
  -9  -5   6   78.65    5.77
  -9  -5  -6   71.37    6.35
  -9   5  -6   84.24    8.13
  -9   5  -7   51.09    3.91
  -9   5   7   50.05    3.92
  -9   5   7   40.49    5.89
   9   5   7   46.34    6.98
  -9  -5  -7   41.67    4.12
  -9   5   7   50.33    3.95
  -9   5  -7   52.55    3.92
  -9  -5   7   43.66    3.72
  -9  -5  -7   46.04    4.40
  -9   5  -7   48.55    5.90
   9   5   8   54.36    7.46
  -9   5   8   93.55    7.40
  -9  -5  -8   63.23    5.49
  -9   5   8   79.18    5.11
  -9  -5   8   63.73    4.99
  -9  -5  -8   76.34    5.62
  -9   5   8   77.93    5.10
  -9  -5   9   47.18    3.90
  -9   5   9   72.98    6.40
  -9  -5  -9   35.93    4.06
  -9  -5  -9   59.00    4.24
  -9   5   9   70.43    7.12
  -9  -5  10   26.17    2.18
  -9   5  10   35.08    4.47
  -9   5  10   32.37    4.99
  -9  -5  11    8.32    1.68
  -9   5  11   15.23    3.50
  -9   5  11   16.28    4.24
  -9   5 -12   49.61    4.06
  -9   5  12   42.99    4.57
  -9  -5  12   51.22    3.68
  -9   5  13   -0.18    2.04
  -9   5 -13    1.53    1.71
  -9  -5  13    0.50    1.49
  -9  -5  13    0.80    0.86
  -9  -5  14   38.12    3.22
  -9   5  14   39.50    3.69
  -9   5 -14   40.13    3.42
  -9  -5  15   21.05    2.05
  -9   5 -15   18.62    2.05
  -9   5  15   19.26    2.20
 -10   5   0  141.16    9.84
 -10   5   0  120.61   13.38
 -10  -5   0  132.41    9.50
 -10   5   0  157.72   10.12
 -10   5  -1   31.47    5.26
 -10   5  -1   51.73    4.81
 -10   5  -1   52.77    8.05
 -10  -5   1   45.99    4.43
 -10  -5   1   55.53    4.59
 -10  -5  -1   47.27    4.32
 -10   5  -1   44.00    3.93
 -10   5  -1   50.89    4.84
 -10   5   2   95.28    6.62
 -10   5  -2   86.25    6.59
  10   5   2   66.61    8.62
 -10   5   2   87.93    6.41
 -10   5  -2   89.81    6.55
 -10  -5   2   93.51    6.52
 -10   5  -2   55.04    7.67
 -10  -5  -2   90.10    6.51
 -10   5  -2   79.86    6.07
 -10   5   2   74.27    9.41
 -10   5  -2   76.54    9.86
 -10   5  -3   13.08    2.44
 -10   5   3    9.41    2.14
 -10   5   3   12.01    2.37
 -10   5  -3   11.30    2.42
  10   5   3   11.69    4.78
 -10   5   3    8.91    3.63
 -10   5  -3   12.35    4.47
 -10  -5   3   14.79    2.46
 -10  -5  -3   12.26    2.47
 -10   5  -3   12.45    2.20
 -10   5  -3   13.30    3.71
 -10   5   4   32.68    3.30
 -10   5  -4   37.75    3.50
  10   5   4   23.04    6.19
 -10   5   4   29.76    3.18
 -10   5  -4   36.11    3.38
 -10   5   4   24.40    4.77
 -10   5  -4   40.16    5.84
 -10  -5   4   42.08    3.57
 -10   5  -4   33.09    3.46
 -10  -5  -4   39.53    3.89
 -10   5  -4   29.28    5.02
 -10   5  -5   88.90    6.28
 -10   5   5   85.25    6.14
  10   5   5   71.69   10.38
 -10   5   5   84.34    6.13
 -10   5  -5   89.37    6.25
 -10   5   5   71.37    8.27
 -10   5  -5   81.46    8.71
 -10  -5   5   92.99    6.30
 -10   5  -5   99.72    6.96
 -10  -5  -5   90.28    6.91
 -10   5  -5   82.56    8.34
 -10   5  -6   89.77    6.20
 -10   5   6   88.31    6.10
  10   5   6   99.61   10.83
 -10   5   6   89.93    6.11
 -10   5  -6   88.13    6.13
 -10  -5   6   86.84    6.14
 -10   5  -6   94.50    7.09
 -10  -5  -6   67.83    6.50
 -10   5  -6   72.15    7.84
 -10   5   7   38.74    4.61
 -10   5   7   28.04    2.77
 -10   5  -7   26.21    2.68
 -10  -5   7   25.97    2.76
 -10  -5  -7   26.62    3.24
 -10   5  -7   26.78    3.71
 -10  -5   8   39.18    2.54
 -10   5  -8   38.86    3.80
 -10  -5  -8   38.49    2.95
 -10  -5   9   30.16    3.07
 -10   5  -9   36.95    4.08
 -10  -5  -9   38.83    3.33
 -10  -5  10   47.87    3.45
 -10   5  10   40.88    4.57
 -10   5 -10   46.64    4.22
 -10  -5  11    4.63    1.45
 -10  -5  11    0.17    1.16
 -10   5  11    3.71    2.42
 -10  -5  12    2.04    1.10
 -10  -5  12    2.36    1.32
 -10   5 -12    3.24    1.75
 -10   5  12    4.76    2.16
 -10  -5  13    3.10    1.28
 -10   5 -13    4.09    1.59
 -10   5  13    0.24    1.04
 -10  -5  14   13.05    1.65
 -10   5 -14   13.72    1.76
 -10   5 -15    3.61    0.92
 -11   5   0    0.70    4.64
 -11  -5   0    2.24    1.85
 -11   5   0    1.83    2.51
 -11   5   0   -0.36    2.37
 -11  -5  -1    4.90    2.02
 -11   5  -1   -1.35    5.04
 -11  -5   1    6.20    2.20
 -11  -5  -1    4.19    1.98
 -11   5  -1    3.11    2.66
 -11   5  -1    4.76    2.59
 -11   5  -2    2.30    1.48
 -11  -5  -2    1.35    1.81
 -11   5   2    0.57    3.82
 -11   5  -2    2.43    3.99
 -11  -5  -2    2.31    1.90
 -11   5   2    4.69    2.15
 -11   5  -2    3.41    2.21
 -11   5  -2    4.42    2.32
 -11   5   2    6.95    2.34
 -11   5  -3   13.64    2.18
 -11  -5   3   16.99    2.55
 -11  -5  -3   14.25    2.63
 -11   5  -3   16.48    2.69
 -11   5   3   13.66    2.43
 -11   5  -3   14.12    2.56
 -11   5   3   16.32    2.42
 -11  -5   4   54.78    4.38
 -11   5  -4   50.20    4.22
 -11   5   4   48.28    4.10
 -11   5   4   52.43    4.13
 -11   5  -4   50.41    4.21
 -11  -5  -4   46.71    4.59
 -11   5  -4   47.08    4.26
 -11  -5   5   29.88    3.09
 -11  -5  -5   28.68    3.52
 -11   5  -5   30.71    3.35
 -11   5   5   23.37    2.67
 -11   5  -5   28.26    2.91
 -11   5  -6   -1.78    2.00
 -11  -5   6    2.21    1.72
 -11  -5  -6    0.17    1.94
 -11   5   6   -0.10    1.46
 -11   5  -6    0.51    1.45
 -11  -5   7   74.54    3.55
 -11   5   7   71.35    3.12
 -11   5  -7   73.40    3.07
 -11   5  -7   71.39    4.40
 -11  -5  -7   72.22    3.97
 -11   5  -8   78.61    4.63
 -11  -5   8   81.57    3.57
 -11   5  -9   27.89    3.02
 -11  -5  -9   23.59    2.08
 -11   5 -10    1.43    1.75
 -11  -5  10   -0.47    1.37
 -11  -5  10   -0.49    0.62
 -11  -5  11   17.41    1.70
 -11  -5  11    0.49    0.63
 -11  -5  12    0.60    0.57
 -11  -5  12    5.64    1.08
 -11   5 -13   11.47    1.47
 -11  -5  13    0.67    0.50
 -12  -5   0   11.04    2.14
 -12   5   0    8.65    2.66
 -12  -5   0   10.20    2.21
 -12  -5  -1   10.71    2.14
 -12  -5  -1   12.77    2.38
 -12   5  -1   14.42    2.83
 -12  -5  -2   66.29    3.61
 -12  -5  -2   65.71    3.83
 -12   5   2   68.56    3.83
 -12   5  -2   67.15    3.91
 -12  -5  -3  106.69    4.56
 -12  -5  -3  121.97    5.32
 -12   5   3  105.06    4.33
 -12   5  -3  112.53    4.61
 -12   5  -4    0.50    1.46
 -12  -5  -4    3.01    2.04
 -12   5  -4    0.88    1.58
 -12   5   4    0.21    1.47
 -12  -5   4    0.13    1.76
 -12  -5  -4   -0.42    1.66
 -12   5  -5   -0.14    1.53
 -12  -5  -5    0.71    1.69
 -12  -5   5    0.51    1.72
 -12   5   5    0.95    1.37
 -12   5  -5    2.46    1.48
 -12  -5  -5    0.99    1.83
 -12  -5   6   21.87    2.62
 -12  -5  -6   13.68    2.46
 -12   5  -6   20.15    2.63
 -12  -5  -6   16.42    2.61
 -12   5  -6   15.95    2.06
 -12   5   6   16.34    2.03
 -12  -5   7   64.31    3.55
 -12  -5  -7   64.27    3.42
 -12   5  -7   60.09    3.76
 -12   5  -7   57.37    2.50
 -12  -5  -8   -0.10    1.31
 -12   5  -8    1.30    1.76
 -12  -5  -8    0.32    1.47
 -12  -5   8    0.70    1.60
 -12  -5  -9    4.84    1.16
 -12   5  -9    5.36    1.86
 -12  -5   9    6.61    1.72
 -12   5 -10    6.20    1.67
 -12  -5  10    4.13    1.46
 -12  -5  11   37.16    2.87
 -12   5 -11   40.19    3.11
 -13  -5   0    1.26    1.38
 -13   5   0    0.57    2.13
 -13  -5   1   14.41    2.12
 -13  -5  -1   18.00    2.24
 -13   5  -1   18.14    2.80
 -13  -5   2   70.07    4.88
 -13  -5  -2   66.62    4.82
 -13  -5  -2   64.43    5.10
 -13   5   2   59.13    4.89
 -13   5  -2   62.43    4.99
 -13  -5  -3    5.75    1.94
 -13   5   3    3.94    1.72
 -13   5  -3    4.14    1.71
 -13  -5  -3    4.70    1.61
 -13  -5  -4   14.84    2.46
 -13   5   4   11.11    1.82
 -13   5  -4   12.08    1.97
 -13  -5  -4   18.58    2.19
 -13  -5  -5   10.01    2.01
 -13   5  -5    9.62    1.58
 -13   5   5    7.59    1.46
 -13  -5  -5   10.98    1.83
 -13  -5   5   12.01    2.03
 -13   5  -6   -0.21    1.41
 -13  -5  -6    1.04    1.49
 -13   5  -6    0.62    1.14
 -13   5   6    1.10    0.96
 -13  -5  -6    1.51    1.37
 -13  -5   6    1.36    1.62
 -13  -5  -7    0.08    0.61
 -13   5  -7    1.59    1.42
 -13  -5  -7    2.48    1.25
 -13  -5   8   33.61    3.00
 -13   5  -8   25.61    2.71
 -13  -5   9    3.10    1.44
 -13   5  -9    1.29    1.22
 -13  -5  10   11.37    1.45
 -13   5 -10    8.93    1.36
 -14   5   0   32.78    3.27
 -14  -5   0   34.23    2.83
 -14   5  -1   25.27    2.84
 -14  -5   1   25.13    2.37
 -14  -5  -1   26.18    2.42
 -14  -5  -2    0.57    1.18
 -14  -5   2   -0.16    1.16
 -14   5  -2    0.57    1.51
 -14   5   2    0.18    1.42
 -14   5   3   56.00    4.25
 -14   5  -3   56.24    4.30
 -14  -5   3   67.20    4.40
 -14  -5  -3   64.30    4.30
 -14  -5  -4    7.75    1.38
 -14   5  -4    7.46    1.45
 -14   5   4    9.56    1.45
 -14   5   5   18.62    1.45
 -14   5  -5   20.58    1.54
 -14  -5   7    3.02    1.29
 -14  -5   8    1.53    1.00
 -15  -5   0    0.72    0.96
 -15   5   0    0.96    1.34
 -15  -5   1   14.41    1.59
 -15  -5  -1   11.76    1.48
 -15   5  -1   14.18    1.83
 -15   5   2   46.96    2.13
 -15   5  -2   47.80    2.19
 -15  -5   2   50.67    2.12
 -15   5  -3    0.10    0.94
 -15   5   3    0.38    0.92
 -15  -5   3    1.15    0.99
 -15  -5   4   16.69    1.65
 -15  -5   5   14.44    1.42
   0   6   0 1550.43   91.14
   0  -6   0 1609.54   91.30
   0   6  -1   91.07    7.71
   0   6   1   88.43    7.91
   0  -6   1  100.48    8.21
   0  -6  -1   96.17    7.83
   0   6   2  107.84    9.15
   0   6  -2  100.94    8.60
   0  -6   2  104.96    9.04
   0   6  -3   16.64    4.45
   0   6   3   15.38    3.93
   0   6  -3   21.90    3.66
   0   6   4  256.98   17.97
   0   6  -4  240.90   17.98
   0   6  -4  275.84   17.40
   0   6   5  450.42   28.54
   0  -6   5  437.98   28.02
   0   6   5  388.53   26.34
   0   6  -5  377.09   26.25
   0   6  -5  425.42   25.71
   0  -6  -6  190.70   12.72
   0   6   6  189.58   15.91
   0  -6   6  205.16   15.61
   0   6   6  222.21   14.86
   0   6  -6  203.04   14.52
   0   6  -6  198.36   13.62
   0  -6  -7  465.02   30.29
   0   6   7  521.87   33.96
   0  -6   7  489.43   32.73
   0   6   7  481.84   31.98
   0   6  -7  429.72   31.46
   0   6  -7  528.70   31.31
   0  -6   8   55.66    6.85
   0   6   8   67.41    7.84
   0   6  -8   67.83    6.30
   0  -6  -8   64.55    5.70
   0   6   9 1145.13   74.45
   0   6   9 1374.91   73.33
   0   6  -9 1486.51   73.81
   0  -6  -9 1090.65   72.44
   0   6  10   72.05    7.35
   0  -6 -10   67.26    6.25
   0   6  11  290.51   18.71
   0  -6  11  236.58   18.43
   0  -6 -11  254.17   17.54
   0  -6 -12    1.49    2.80
   0  -6  12    4.62    2.90
   0  -6  12    3.82    1.19
   0  -6 -13   75.74    6.75
   0  -6  13   81.44    7.65
   0  -6  13   63.74    4.51
   0  -6 -14   24.97    3.90
   0  -6  14   30.42    2.45
   0  -6 -15   48.23    4.74
   0  -6  15   41.79    3.16
   0  -6 -16   12.28    2.60
   0  -6  16    9.34    1.37
   0  -6 -17   63.70    5.09
   0  -6  17   56.90    4.13
   0   6  18   67.38    4.32
   0  -6 -18   61.45    4.48
   0  -6  19    1.64    0.66
   0  -6 -19    2.13    0.91
  -1   6   0   -1.53    4.25
   1   6   0    0.29    1.95
   1  -6   0   -0.29    2.12
  -1   6   1  728.40   44.09
   1   6  -1  732.43   43.84
   1   6   1  711.37   44.12
  -1   6   1  720.57   45.91
  -1   6  -1  756.96   44.21
  -1  -6   1  749.26   44.32
   1  -6   1  725.89   44.27
   1  -6  -1  743.09   43.90
   1   6  -2   97.89    7.99
  -1   6   2  102.43    8.83
   1   6   2   93.81    8.70
  -1   6   2  115.96   10.09
  -1   6  -2  115.94   10.28
  -1   6  -2  105.32    8.63
   1  -6  -2   96.51    8.13
  -1  -6   2   99.81    8.86
   1  -6   2  105.47    9.11
   1   6   3  625.72   39.12
  -1   6   3  615.83   38.87
  -1   6  -3  628.99   39.03
  -1   6  -3  636.93   38.00
   1   6  -3  638.58   38.00
   1  -6  -3  599.35   37.43
   1  -6   3  652.30   39.48
   1   6   4   52.00    6.31
  -1   6   4   31.95    4.69
  -1   6  -4   28.63    4.85
  -1   6  -4   43.75    4.71
   1   6  -4   40.20    4.61
  -1  -6   4   37.51    5.72
  -1   6   5  113.68   10.71
  -1  -6   5  128.64   11.16
   1  -6   5  118.94   10.97
  -1   6   5  110.58    9.62
  -1   6  -5  104.56    9.52
   1   6  -5  126.45    9.27
  -1   6  -5  120.94    9.10
  -1   6  -6    0.25    1.94
   1   6  -6    2.11    1.88
   1  -6   6    1.96    3.04
  -1  -6   6    0.94    2.55
  -1   6   6   -0.52    3.33
   1   6   6    0.56    3.05
   1   6   6    2.51    2.77
   1   6  -6   -0.72    2.91
  -1   6   6    2.41    2.59
  -1   6  -6    0.67    2.43
  -1  -6  -6   -0.35    1.59
   1   6   7  277.62   19.42
   1   6  -7  267.55   19.20
  -1   6   7  303.88   19.57
  -1   6  -7  283.15   19.14
  -1  -6  -7  308.68   18.09
   1  -6  -7  278.21   17.61
  -1   6   7  330.72   21.35
   1   6   7  343.83   21.93
  -1   6   7  419.70   19.31
  -1  -6   7  305.19   20.29
   1  -6   7  334.75   20.83
  -1  -6   7  232.12   16.55
  -1   6  -7  319.74   18.77
   1   6  -7  369.56   19.30
  -1   6  -8    2.65    1.92
   1   6  -8    1.62    2.06
   1  -6   8    2.50    2.13
  -1  -6   8    2.35    2.39
  -1   6   8    3.76    2.87
  -1   6   8    4.94    2.86
   1   6   8    4.04    3.23
  -1  -6   8    3.25    1.04
   1  -6   8    2.10    0.95
  -1  -6  -8    1.93    2.04
   1  -6  -8    2.63    1.80
  -1  -6  -9   62.68    5.81
   1  -6  -9   51.71    5.00
  -1   6   9   56.02    6.41
   1   6   9   58.65    6.80
  -1   6   9   72.52    6.31
  -1  -6   9   58.37    6.13
   1  -6   9   45.57    3.67
  -1  -6   9   46.18    3.72
  -1   6  -9   72.40    6.08
  -1   6 -10   21.15    3.70
  -1  -6  10   10.39    1.63
   1  -6  10   12.14    1.74
  -1  -6 -10   14.44    3.43
   1  -6 -10   10.58    3.06
  -1   6  10   14.35    3.51
   1   6  10   15.03    3.96
  -1   6  10    9.66    3.48
  -1  -6 -11    5.68    3.07
   1  -6 -11    4.92    3.05
  -1  -6  11    5.95    1.35
   1  -6  11    4.79    1.36
   1  -6  11    8.66    3.34
  -1  -6  11   11.08    3.10
  -1   6  11    3.72    2.22
   1   6  11    6.61    2.83
  -1   6  11    6.86    3.17
  -1  -6 -12   62.58    6.55
   1  -6 -12   62.47    6.35
  -1  -6  12   55.68    4.21
   1  -6  12   60.84    4.34
   1  -6  12   67.72    7.41
  -1  -6  12   64.86    6.80
   1   6  12   55.12    6.66
   1  -6 -13   32.40    4.41
  -1  -6 -13   19.10    3.95
   1  -6  13   24.09    2.29
   1  -6  13   25.59    4.40
  -1  -6  13   22.89    4.15
  -1   6  13   37.99    4.35
  -1   6  14   56.99    5.20
   1  -6  14   43.57    3.42
  -1  -6 -14   52.25    5.31
   1  -6 -14   50.16    5.09
   1  -6  15   10.79    1.50
  -1  -6 -15    9.84    2.92
   1  -6 -15   13.75    2.83
   1  -6  16   37.18    2.85
  -1  -6 -16   37.10    4.02
   1  -6 -16   36.40    3.92
   1  -6  17   72.77    5.17
  -1  -6 -17   82.17    6.17
   1  -6 -17   77.05    6.02
   1   6  17   90.88    5.93
  -1   6  17   96.37    6.44
   1  -6  18    4.49    1.12
  -1   6  18    8.18    1.72
  -1  -6 -18    6.70    1.75
   1  -6 -18    6.93    1.62
  -1  -6 -19    4.46    0.97
  -2   6   0   11.68    4.43
   2   6   0   10.44    2.74
   2  -6   0   11.09    2.97
   2   6  -1  372.08   23.25
   2   6   1  337.75   23.24
  -2   6   1  368.76   24.99
  -2   6   1  361.89   23.42
   2  -6   1  364.38   23.68
   2  -6  -1  379.61   23.28
  -2   6  -2    3.24    2.35
  -2   6   2    3.63    2.44
   2  -6   2    3.13    2.50
   2  -6  -2    5.32    2.13
   2   6  -2    3.21    1.85
   2   6   2    4.27    2.74
  -2   6   2    4.74    3.52
  -2   6  -2    2.15    3.00
  -2   6  -3    7.99    2.61
   2  -6   3    7.71    3.04
   2  -6  -3   10.06    2.40
   2   6  -3    5.40    2.03
   2   6   3    9.23    3.37
  -2   6   3   11.49    3.51
  -2   6  -3    7.71    3.60
  -2   6  -4   25.03    3.62
   2   6  -4   22.10    3.44
   2  -6  -4   18.77    2.92
  -2   6   4   22.48    4.14
  -2   6  -4   24.63    4.32
  -2   6   4   24.73    4.33
   2   6   4   20.84    4.67
  -2  -6  -5  121.46    7.92
  -2   6   5   91.31    9.56
  -2   6   5  105.28    9.11
  -2   6  -5   97.45    9.00
   2   6  -5  109.34    8.63
  -2   6  -5  109.10    8.61
  -2  -6  -6  139.36    9.72
  -2   6   6  174.06   10.58
  -2   6   6  117.13   11.54
  -2   6   6  180.96   10.69
   2  -6   6  120.28   11.84
  -2   6  -6  143.42   10.42
   2   6  -6  163.10   10.86
  -2   6   6  122.46   10.96
  -2   6  -6  103.73   10.55
  -2  -6  -7    9.83    2.35
   2  -6  -7    7.54    1.87
  -2   6   7   12.62    3.76
  -2   6   7   18.63    3.43
   2   6   7    9.33    4.04
  -2   6  -7    9.89    2.54
   2   6  -7   10.96    2.73
   2  -6   7    8.43    3.35
  -2  -6   7   10.88    1.46
  -2   6   7   14.41    3.47
  -2   6  -7    7.70    2.97
  -2  -6  -8   18.81    3.08
   2  -6  -8   14.31    2.52
  -2   6   8   22.42    3.66
   2   6   8   22.06    4.67
  -2   6  -8   20.69    3.34
   2  -6   8   16.80    3.86
  -2  -6   8   13.53    1.76
   2  -6   8   13.43    1.69
  -2   6   8   17.32    3.56
  -2   6  -9    3.39    2.27
  -2  -6  -9   -0.28    2.48
   2  -6  -9    0.65    1.93
  -2  -6   9    0.73    1.19
   2  -6   9    1.44    1.14
   2   6   9    0.48    2.63
  -2   6   9    2.43    2.74
  -2   6 -10   -0.37    2.69
   2  -6  10   -0.38    1.26
  -2  -6  10    0.88    1.18
   2   6  10   -1.88    3.07
  -2   6  10   -1.29    3.30
  -2  -6 -10   -1.26    3.11
   2  -6 -10    0.52    2.28
   2   6  11    0.46    2.30
  -2   6  11    2.55    3.21
  -2  -6  11    1.14    1.11
   2  -6  11    1.29    1.31
   2  -6  11    3.47    3.19
  -2  -6  11   -0.37    2.48
  -2  -6 -11    1.00    3.12
   2  -6 -11    0.57    2.67
   2   6  12    1.36    2.25
  -2   6  12    2.37    2.99
   2  -6  12    1.00    1.25
  -2  -6  12    0.53    0.96
   2  -6  12    0.41    2.90
  -2  -6  12    1.06    2.05
  -2  -6 -12   -1.29    3.24
   2  -6 -12   -2.85    2.76
  -2  -6 -13   23.71    4.35
   2  -6 -13   29.56    4.22
  -2   6  13   30.68    4.27
  -2  -6  13   21.94    2.18
   2  -6  13   25.67    2.35
   2  -6 -14   13.59    3.01
  -2  -6 -14   11.98    3.28
  -2   6  14   12.10    3.18
  -2  -6  14   12.15    1.56
   2  -6  14   12.71    1.65
   2  -6 -15   29.08    3.67
  -2  -6 -15   36.61    4.26
  -2   6  15   43.54    4.15
  -2  -6  15   23.63    2.37
   2  -6  15   30.92    2.53
  -2   6  16    7.11    2.43
   2  -6 -16    3.45    1.99
  -2  -6 -16    5.00    2.13
  -2  -6  16    2.68    1.02
   2  -6  16    4.56    1.21
  -2  -6  17   15.00    1.59
  -2  -6  17   13.14    1.51
  -2   6  17   18.44    2.84
  -2  -6 -17   17.99    2.61
   2  -6 -17   17.55    2.42
   2  -6  17   19.40    1.78
  -2  -6  18   14.03    1.52
   2  -6  18   19.47    1.74
   2  -6 -18   19.18    2.11
   3   6   0    2.12    2.23
  -3   6   0    3.91    3.78
  -3   6   0    3.51    2.35
   3  -6   0    2.27    2.01
  -3   6   1  427.84   28.83
   3   6  -1  454.15   27.33
   3   6   1  398.60   27.24
  -3   6   1  440.96   27.34
   3  -6   1  435.82   27.86
   3  -6  -1  448.06   27.40
  -3   6   2  212.28   15.29
  -3   6  -2  197.87   15.12
   3   6  -2  210.71   13.80
   3   6   2  194.30   14.43
  -3   6   2  190.90   13.91
   3  -6   2  194.50   14.72
   3  -6  -2  176.91   13.47
  -3   6  -3    5.84    2.42
  -3   6   3    4.11    2.35
   3  -6   3    3.40    2.71
   3  -6  -3    6.71    2.29
   3   6  -3    5.34    1.92
   3   6   3    3.98    2.99
  -3   6   3   10.72    3.52
  -3   6  -3   11.17    3.30
  -3   6   4  191.87   10.89
  -3  -6  -4  151.10    9.99
  -3   6   4  149.29   11.76
  -3   6  -4  124.74   11.29
   3  -6  -4  147.08   10.45
   3  -6   4  102.17   11.71
   3   6   4  160.75   13.17
  -3   6  -4  142.42   10.82
  -3   6   4  146.22   11.61
  -3   6   5   27.46    3.73
  -3  -6  -5   24.45    3.00
  -3   6   5   30.84    4.19
  -3   6  -5   24.56    3.88
   3   6  -5   20.19    3.46
  -3   6   5   18.44    3.82
   3   6   5   18.40    5.12
  -3   6   5   30.77    3.70
  -3   6  -5   28.98    4.01
  -3   6   6   21.74    3.45
  -3  -6  -6   14.46    2.42
  -3   6   6   16.19    3.25
  -3  -6  -6   15.79    3.23
  -3   6   6   14.53    3.62
  -3   6  -6   12.92    3.55
   3   6  -6   15.87    2.99
  -3   6  -6   13.37    2.99
  -3   6   6    9.85    3.00
   3  -6   6    7.32    3.63
  -3  -6   6   13.14    1.65
  -3   6  -6   11.65    1.76
  -3   6   6   13.16    1.84
  -3   6   7   31.08    2.90
  -3  -6   7   31.06    4.74
  -3   6  -7   30.26    4.74
  -3   6   7   35.39    5.34
  -3   6  -7   28.66    4.83
  -3  -6  -7   33.94    3.88
  -3   6   7   39.94    4.57
   3  -6  -7   28.89    3.25
  -3   6   7   46.22    4.93
   3   6   7   37.62    6.13
  -3   6   7   31.86    4.46
   3  -6   7   35.30    5.46
  -3  -6   7   34.76    2.93
  -3   6  -7   36.53    4.47
   3  -6  -8    4.31    1.77
  -3   6   8    8.76    3.33
   3   6   8    6.89    3.49
  -3   6  -8    6.86    2.37
  -3  -6   8    4.96    1.49
   3  -6   8    5.47    1.30
  -3   6   8    7.86    2.84
  -3   6  -9    1.70    2.45
   3  -6  -9    7.22    2.44
  -3  -6   9    5.28    1.45
   3  -6   9    3.68    1.37
  -3   6   9    4.21    3.24
   3   6   9   -1.50    2.72
   3   6  10   38.36    5.82
  -3   6  10   28.98    5.35
  -3   6 -10   38.66    5.62
  -3  -6  10   49.23    3.41
   3  -6  10   43.04    3.50
   3  -6  10   31.65    5.28
   3  -6 -10   30.78    4.44
   3   6  11  221.23   17.13
  -3   6  11  270.18   16.80
  -3  -6  11  265.25   13.86
   3  -6  11  194.39   13.82
  -3   6 -11  240.71   16.58
   3  -6  11  253.43   17.12
  -3  -6  11  203.64   15.84
   3  -6 -11  211.66   15.56
  -3   6  12   51.68    5.67
   3   6  12   33.23    5.44
  -3  -6  12   36.80    3.07
   3  -6  12   41.96    3.36
  -3  -6  12   35.00    4.81
   3  -6  12   41.19    5.31
   3  -6 -12   43.75    5.15
   3  -6 -13    6.29    2.83
  -3   6  13    8.14    3.34
   3  -6  13    8.58    1.50
  -3  -6  13    5.83    1.32
   3  -6 -14   44.65    4.87
  -3  -6  14   38.70    3.29
   3  -6  14   47.01    3.39
   3  -6 -15   50.42    4.66
  -3   6  15   69.58    5.82
  -3  -6  15   38.49    3.39
   3  -6  15   47.13    3.46
  -3   6  15   68.47    5.41
  -3  -6  16   30.39    2.67
   3  -6 -16   32.55    3.49
   3  -6  16   36.31    2.76
   3  -6 -17   17.59    2.20
   3  -6  17   19.83    1.77
  -3  -6  17   12.53    1.63
  -3  -6  17   15.41    1.53
  -3  -6  18    4.48    0.93
   3  -6  18    5.86    1.03
  -3   6  18    7.65    1.73
  -3  -6 -18    7.00    1.49
  -4   6   0  248.75   19.55
   4   6   0  266.15   17.97
  -4   6   0  271.72   17.68
   4  -6   0  274.07   18.31
  -4   6   1   64.60    7.85
   4  -6   1   64.20    6.76
   4  -6  -1   59.54    6.14
   4   6  -1   57.74    6.03
   4   6   1   63.46    6.32
  -4   6  -1   64.09    6.03
  -4   6   1   66.90    6.25
  -4   6   2   21.48    3.11
  -4   6   2   19.04    4.53
  -4   6  -2   20.29    4.63
  -4   6   2   23.11    3.67
   4  -6   2   24.61    4.73
   4  -6  -2   19.38    3.41
  -4   6   2   18.36    2.46
  -4   6  -2   21.36    2.55
   4   6   2   17.12    3.95
   4   6  -2   18.46    3.24
   4   6  -3  384.72   24.12
   4   6   3  389.68   26.27
  -4  -6   3  351.22   22.63
  -4   6   3  395.47   25.74
  -4   6  -3  360.34   25.52
   4  -6   3  400.38   26.74
   4  -6  -3  384.03   24.43
  -4   6  -3  381.61   22.71
  -4   6   3  392.72   22.71
  -4   6   3  361.59   24.64
   4   6   4   97.01   10.47
  -4   6   4  134.54    8.86
  -4   6   4   97.96    9.41
  -4   6  -4  100.69    9.64
  -4   6   4  124.86   10.05
  -4   6  -4  102.70    9.82
  -4  -6   4  110.01    9.62
  -4  -6  -4  116.20   10.02
   4  -6   4   93.23   10.41
  -4   6   4  106.90    7.13
  -4   6  -4  122.17    7.29
  -4   6   4   86.19    8.66
  -4   6  -4  113.89    8.89
   4   6   5   32.06    6.08
  -4   6   5   58.70    5.19
  -4   6   5   56.44    4.97
  -4   6  -5   40.31    5.80
  -4   6   5   38.37    5.31
  -4   6  -5   35.19    5.40
  -4  -6   5   40.88    5.37
  -4  -6  -5   40.46    5.65
  -4   6   5   39.61    5.51
  -4   6   5   36.88    4.80
  -4   6  -5   48.44    5.00
   4   6  -5   43.54    4.80
  -4   6  -5   38.68    3.33
  -4   6   5   40.01    3.31
   4   6   6   14.76    4.60
  -4   6   6   17.84    3.59
  -4   6   6   16.39    3.43
  -4   6   6   14.62    3.61
  -4   6  -6   15.27    3.80
  -4  -6  -6   14.99    3.60
  -4  -6   6   10.30    3.16
  -4   6   6   13.22    3.72
  -4   6  -6   16.00    3.92
  -4   6  -6   12.97    3.10
  -4   6   6   14.23    2.97
   4  -6   6   13.58    4.20
  -4  -6   6   12.68    1.74
  -4   6  -6   16.54    1.97
  -4   6   6   14.71    1.93
  -4   6   7  259.64   14.53
  -4   6   7  257.53   14.49
  -4  -6   7  221.17   16.86
  -4   6   7  250.41   17.24
  -4   6  -7  251.23   17.17
  -4   6  -7  199.16   16.49
  -4   6   7  304.92   17.01
  -4  -6  -7  240.75   15.66
  -4   6   7  346.13   17.39
  -4  -6   7  190.81   14.27
  -4   6  -7  250.35   16.65
  -4   6   8   29.72    4.67
  -4  -6  -8   29.73    3.90
   4   6   8   30.59    5.44
  -4   6  -8   24.59    4.33
  -4  -6   8   29.10    2.70
   4  -6   8   29.99    2.64
  -4   6   8   21.34    4.03
   4   6   9  271.42   20.64
  -4   6   9  318.82   20.01
  -4  -6   9  312.92   17.16
   4  -6   9  276.95   17.14
  -4   6  -9  234.71   19.21
  -4  -6  -9  290.50   19.18
   4   6  10   47.65    6.53
  -4   6  10   37.03    6.17
  -4  -6  10   74.22    4.34
   4  -6  10   53.98    4.37
  -4   6 -10   52.06    6.54
   4  -6  10   65.05    6.98
  -4  -6  10   40.52    5.77
  -4  -6 -10   66.80    6.68
   4  -6 -10   49.52    5.50
   4   6  11   47.60    6.53
  -4   6  11   56.33    6.58
  -4  -6  11   51.83    3.54
   4  -6  11   42.74    3.64
  -4   6 -11   40.09    5.49
   4  -6  11   44.11    5.72
  -4  -6  11   36.17    5.05
  -4  -6 -11   45.20    5.63
   4  -6 -11   35.14    4.99
  -4   6  12    1.64    3.36
   4   6  12    3.89    2.58
   4  -6  12    2.31    1.29
  -4  -6  12    1.37    1.10
   4  -6  12   -1.45    2.96
  -4  -6  12    0.63    2.20
   4  -6 -12    3.68    2.69
  -4  -6 -12    0.97    2.94
  -4  -6 -13   78.91    7.10
   4  -6 -13   82.18    6.87
  -4   6  13   92.46    8.16
  -4   6  13   87.20    7.45
  -4  -6  13   71.59    5.16
   4  -6  13   71.64    5.05
  -4   6  14   44.81    5.44
   4  -6 -14   37.48    4.03
  -4  -6 -14   32.94    4.15
  -4  -6  14   30.70    2.83
   4  -6  14   30.20    2.61
  -4   6  14   37.94    4.59
   4  -6 -15   54.98    5.04
  -4   6  15   83.72    6.53
  -4  -6 -15   64.48    5.52
   4  -6  15   59.25    4.20
  -4   6  15   84.33    6.24
  -4  -6  15   60.46    4.46
  -4   6  16    9.17    2.46
  -4  -6 -16    6.85    2.06
   4  -6 -16    7.53    1.75
  -4  -6  16    6.51    1.35
   4  -6  16    6.58    1.22
  -4  -6  17    3.62    0.90
  -4  -6  17    4.28    1.14
   4  -6  17    4.37    1.03
  -4  -6 -17    5.37    1.61
  -4   6  17    4.69    1.93
   4  -6 -17    2.74    1.09
  -4  -6 -18    4.05    1.06
  -4   6  18    7.16    1.57
  -5   6   0    3.45    2.24
  -5  -6   0   -0.51    1.29
  -5  -6   0   -1.70    3.77
  -5   6   0    1.69    4.01
  -5   6   0   -0.58    4.63
  -5   6   0    0.28    1.95
   5  -6   0   -0.75    2.03
   5   6   0   -0.33    1.88
  -5   6   0    2.37    1.84
  -5   6  -1  415.74   24.43
   5   6  -1  397.47   26.09
   5   6   1  384.37   26.27
  -5  -6   1  380.12   24.15
  -5  -6  -1  387.46   24.35
  -5   6   1  415.04   28.29
  -5   6  -1  426.40   28.83
  -5  -6  -1  430.43   28.51
   5  -6   1  403.93   27.05
   5  -6  -1  395.23   26.27
  -5  -6  -1  420.60   24.09
  -5   6  -1  400.04   25.67
  -5   6   1  393.32   25.74
  -5   6  -2   92.74    6.59
  -5   6   2   99.26    6.63
   5   6  -2  103.96    8.18
   5   6   2   94.98    8.87
  -5   6   2  131.70    8.03
  -5  -6   2   87.06    6.38
  -5  -6  -2   89.27    6.70
  -5   6   2   84.77    9.45
  -5   6  -2   94.38    9.66
  -5   6   2  102.72    9.95
  -5   6  -2   84.50    9.87
  -5  -6  -2  106.70   10.11
  -5  -6   2   97.36    9.66
   5  -6   2   86.02    9.25
   5  -6  -2   89.06    8.08
  -5  -6  -2   89.89    6.31
  -5   6  -2  106.71    8.09
  -5   6   2   85.04    7.76
  -5   6  -3  633.32   37.06
  -5   6   3  644.58   37.04
  -5   6   3  669.45   40.45
  -5   6  -3  675.66   40.52
  -5   6   3  653.76   40.44
  -5   6  -3  620.89   40.67
  -5  -6  -3  659.96   40.74
  -5  -6   3  622.71   40.25
   5   6   3  665.31   41.21
  -5  -6   3  620.53   37.09
  -5  -6  -3  614.06   37.49
   5  -6   3  628.77   41.29
  -5  -6  -3  650.86   37.08
  -5   6   3  533.37   38.45
  -5  -6  -4   77.46    7.98
  -5  -6   4   77.55    7.82
  -5   6   4   70.13    7.56
  -5   6  -4   69.67    7.70
  -5   6   4   84.38    8.15
  -5   6  -4   86.72    8.31
   5   6   4   89.09    9.65
  -5   6   4  109.18    7.30
  -5  -6  -4   79.22    5.95
   5  -6   4   70.95    8.92
  -5  -6   4   67.49    5.02
  -5   6   4   80.54    5.41
  -5   6   4   82.85    5.40
  -5   6  -4   75.33    5.40
  -5   6   4   62.41    6.52
  -5  -6  -5  148.59   12.92
  -5  -6   5  160.15   12.86
  -5   6   5  169.48   12.87
  -5   6  -5  149.26   12.77
  -5   6   5  159.68   12.84
  -5   6  -5  156.60   12.79
   5   6   5  131.22   14.24
  -5   6   5  212.70   12.35
  -5  -6  -5  155.58   10.94
   5  -6   5  168.21   14.48
  -5  -6   5  150.41   10.00
  -5   6   5  171.33   10.26
  -5   6  -5  172.28   10.38
  -5   6   5  170.74   10.29
  -5   6  -5  167.96   10.30
  -5   6  -5  201.01   12.92
  -5   6   5  168.86   11.76
   5   6   6   14.01    4.89
  -5   6   6   14.33    3.52
  -5  -6  -6   11.07    2.23
  -5   6   6    9.11    2.91
  -5   6  -6   10.20    3.06
  -5  -6   6   10.50    1.49
  -5   6  -6    9.23    1.75
  -5   6  -6   11.38    1.85
  -5   6   6   11.16    1.83
  -5   6   6   11.95    1.77
  -5  -6  -6   16.46    3.64
  -5  -6   6   11.52    3.24
  -5   6   6    7.29    3.03
  -5   6  -6    4.67    3.12
  -5   6   6    8.01    3.32
  -5   6  -6    6.86    3.19
  -5   6  -7  136.34    8.47
  -5   6   7  130.00    8.47
  -5   6   7  129.93   11.02
  -5   6  -7  133.28   11.06
  -5   6   7  168.08   11.13
  -5   6   7  167.50   10.95
  -5  -6  -7  128.02    9.51
  -5   6   7  137.14    8.54
  -5   6  -7  131.41    8.51
  -5  -6   7  124.57    8.32
  -5  -6   7  132.60    8.26
  -5   6  -7  141.04   11.08
  -5   6   8   42.30    5.79
  -5   6   8   71.32    7.01
  -5  -6   8   55.43    4.16
  -5  -6   8   56.74    3.96
   5  -6   8   58.72    4.18
  -5   6  -8   51.55    6.51
  -5   6   8   75.44    6.98
  -5  -6  -8   51.48    5.38
   5   6   9   63.12    7.74
  -5   6   9   80.61    7.91
  -5   6   9   87.02    7.97
  -5  -6  -9   76.05    6.92
  -5  -6   9   73.46    4.77
   5  -6   9   64.31    4.96
  -5   6  -9   60.28    7.14
  -5   6  10   24.29    5.21
   5   6  10   23.89    4.87
  -5   6 -10   29.79    4.66
  -5  -6  10   31.39    2.55
   5  -6  10   26.77    2.78
  -5  -6  10   38.01    5.02
  -5   6  10   40.11    5.92
  -5  -6 -10   28.60    4.68
  -5   6  11   27.62    5.24
   5   6  11   18.27    4.06
  -5  -6  11   25.38    2.24
   5  -6  11   22.31    2.33
  -5  -6  11   17.58    4.03
  -5   6 -11   22.89    3.93
  -5   6  11   22.94    5.20
  -5  -6 -11   19.65    4.12
  -5   6  12   75.02    7.56
  -5  -6 -12   62.22    6.53
  -5  -6  12   65.93    4.66
   5  -6  12   63.99    4.58
  -5   6  13   51.99    5.97
  -5  -6 -13   41.44    4.91
  -5   6  13   57.31    5.92
  -5  -6  13   44.80    3.57
   5  -6  13   42.16    3.22
  -5   6  14    7.96    3.07
  -5  -6 -14    2.85    2.06
  -5   6  14    3.99    2.82
  -5  -6  14    5.27    1.47
   5  -6  14    3.79    1.05
  -5  -6 -15    1.28    1.76
  -5   6  15    2.67    2.43
  -5  -6  15    3.17    1.38
   5  -6  15    0.99    0.88
  -5  -6  16   11.27    1.33
   5  -6  16   12.68    1.29
  -5  -6 -16   10.95    1.92
  -5  -6  17   11.08    1.22
  -5   6 -17   13.76    1.53
  -5   6  17   14.60    2.31
  -5  -6 -17   10.90    1.62
   6   6   0    2.73    2.09
  -6  -6   0    2.08    1.34
  -6   6   0   14.19    4.27
  -6   6   0    2.40    3.89
  -6  -6   0    1.80    3.33
  -6   6   0    5.48    2.54
   6  -6   0    3.23    2.44
  -6  -6   0    3.89    1.54
  -6   6   0    5.11    2.19
  -6   6   0    2.27    1.90
  -6   6  -1  483.83   27.41
  -6   6  -1  453.52   27.43
   6   6  -1  442.90   29.00
   6   6   1  408.93   29.22
  -6  -6   1  475.15   27.37
  -6  -6  -1  483.51   27.55
  -6  -6  -1  447.31   31.35
  -6   6  -1  487.85   31.93
  -6   6   1  462.56   31.33
   6  -6   1  447.87   30.26
   6  -6  -1  434.59   29.27
  -6  -6  -1  468.08   27.05
  -6   6  -1  470.28   28.97
  -6   6   1  455.10   28.89
  -6   6   2    2.56    3.08
  -6   6  -2   -0.51    3.32
  -6   6   2   -2.03    3.74
  -6   6  -2   -2.13    3.75
  -6  -6  -2   -2.69    3.08
  -6  -6   2    1.05    2.96
   6   6   2   -0.45    2.93
   6   6  -2   -0.31    1.79
  -6  -6   2    0.14    1.20
  -6  -6  -2   -0.97    1.46
  -6   6  -2   -0.91    2.22
  -6   6   2   -0.31    2.04
   6  -6   2    3.24    3.14
   6  -6  -2   -0.35    1.84
  -6  -6  -2    0.35    1.17
  -6   6   2    0.63    1.74
  -6   6  -2   -0.13    1.70
  -6   6   2    0.51    1.62
  -6   6  -2   -0.51    1.63
  -6   6   3   45.11    3.53
  -6   6   3   39.15    3.54
  -6   6  -3   41.81    3.56
  -6   6  -3   43.66    3.71
  -6  -6  -3   37.20    5.90
  -6  -6   3   39.21    5.92
  -6   6  -3   51.34    6.68
  -6   6   3   39.55    5.75
  -6   6  -3   37.15    5.90
  -6   6   3   45.94    6.22
   6   6   3   45.02    6.50
  -6  -6  -3   36.31    3.69
   6  -6   3   35.13    6.46
  -6  -6   3   30.82    2.98
  -6  -6  -3   41.35    3.46
  -6   6  -3   43.53    5.04
  -6   6   3   37.16    4.65
  -6   6  -4   74.02    5.15
  -6   6  -4   77.10    5.10
  -6   6   4   69.97    4.92
  -6   6   4   68.68    5.00
  -6   6   4   78.56    7.69
  -6   6  -4   73.19    7.65
   6   6   4   54.95    8.26
  -6  -6  -4   63.65    5.39
  -6  -6   4   58.95    4.62
  -6  -6  -4   72.68    5.21
  -6   6   4   66.76    6.10
   6   6   5  240.88   22.34
  -6  -6  -5  287.99   18.64
  -6   6   5  305.30   18.03
  -6   6  -5  329.85   18.18
  -6  -6   5  273.36   17.74
  -6   6  -5  327.95   18.12
  -6   6   5  313.40   18.01
  -6   6   5  298.17   20.72
  -6   6  -5  328.49   21.36
  -6   6   6  158.47   12.99
  -6   6  -6  180.67   13.55
   6   6   6  185.64   15.67
  -6  -6  -6  150.90   11.12
  -6   6   6  171.28   10.52
  -6   6  -6  178.80   10.61
  -6  -6   6  154.12   10.24
  -6   6  -6  173.01   10.55
  -6   6   6  179.89   10.54
  -6   6  -6  186.15   13.56
   6   6   7   20.90    5.45
  -6  -6  -7   27.62    3.42
  -6   6  -7   20.85    4.95
  -6   6   7   30.17    2.68
  -6   6  -7   24.11    2.56
  -6  -6   7   20.42    2.27
  -6   6  -7   25.90    2.56
  -6   6   7   24.98    2.56
  -6   6   7   19.47    4.32
  -6   6  -7   26.38    4.80
  -6   6   8   26.63    5.09
  -6  -6  -8   24.16    3.46
  -6   6  -8   14.32    4.35
  -6   6   8   26.46    2.37
  -6  -6   8   24.07    2.39
   6  -6   8   23.16    2.38
  -6   6   8   29.51    2.54
   6   6   9   19.00    4.49
  -6   6   9   29.11    5.30
  -6  -6  -9   28.40    3.94
  -6   6  -9   17.37    4.38
  -6  -6   9   20.11    2.35
   6  -6   9   24.23    2.42
  -6  -6   9   19.55    1.91
  -6  -6   9   24.25    4.35
   6   6  10    0.49    2.28
  -6   6  10    1.17    3.93
  -6  -6  10    3.08    1.48
   6  -6  10    1.06    1.27
  -6  -6  10    3.56    1.04
  -6  -6  10    3.65    2.66
  -6   6 -10    1.09    2.32
  -6  -6 -10    5.26    2.71
  -6  -6 -11    5.50    2.89
  -6   6  11    7.16    4.13
   6  -6  11    8.97    1.47
  -6  -6  11    6.87    1.31
  -6  -6 -12    1.02    2.34
  -6   6  12   -1.01    3.64
  -6  -6  12    1.64    1.06
   6  -6  12    1.22    0.97
  -6  -6 -13   26.86    3.32
   6  -6  13   25.41    1.59
  -6  -6 -14   38.33    3.19
   6  -6  14   41.20    1.83
  -6  -6 -15   19.52    2.40
  -6  -6 -16   12.36    1.70
  -6  -6  16   12.99    1.46
  -6   6 -17   29.81    2.14
  -6  -6  17   25.42    1.95
   7   6   0    1.07    2.11
  -7  -6   0    0.17    1.66
  -7   6   0   -1.89    4.23
  -7   6   0    1.41    2.44
  -7  -6   0    4.19    1.68
  -7   6   0    0.95    2.04
  -7   6   0    4.33    2.25
  -7   6  -1  147.65    9.54
   7   6  -1  118.91   10.61
   7   6   1  120.97   11.06
  -7  -6   1  165.09    9.80
  -7  -6  -1  155.22    9.75
  -7   6  -1  150.35   13.58
  -7   6  -1  132.68    9.53
   7  -6  -1  108.26   10.83
  -7  -6  -1  144.69    9.20
  -7   6  -1  150.10   11.26
  -7   6   1  131.86   10.95
  -7   6   2  540.40   35.39
  -7   6  -2  523.43   35.53
   7   6   2  479.43   34.31
  -7  -6  -2  523.18   31.80
  -7   6   2  526.90   31.54
  -7   6  -2  525.10   31.60
  -7   6   2  472.29   33.03
  -7   6  -2  538.69   33.64
  -7   6  -2  529.92   31.52
  -7   6   2  552.06   31.54
  -7   6   3   36.76    3.43
  -7   6  -3   40.00    3.55
  -7   6   3   38.34    6.08
  -7   6  -3   39.90    6.30
   7   6   3   36.75    6.28
  -7  -6  -3   38.87    3.76
  -7   6   3   55.12    5.11
  -7   6  -3   41.78    3.75
  -7   6   3   38.22    3.52
  -7  -6   3   32.66    3.15
  -7  -6  -3   36.93    3.47
  -7   6   3   35.98    4.47
  -7   6  -3   36.79    5.15
  -7   6   4   17.17    4.10
  -7   6  -4   13.82    4.30
   7   6   4   18.52    5.52
  -7   6   4   29.39    4.09
  -7  -6  -4   17.78    2.60
  -7   6  -4   19.01    4.36
  -7   6   4   21.81    2.51
  -7   6  -4   21.51    2.56
  -7  -6   4   16.02    2.05
  -7  -6  -4   19.91    2.54
  -7   6  -4   21.17    2.46
  -7   6   4   21.38    2.40
  -7   6   5   61.54    6.88
  -7   6  -5   58.09    7.12
   7   6   5   41.88    7.84
  -7   6   5   83.26    6.47
  -7  -6  -5   54.19    4.88
  -7   6   5   64.05    4.52
  -7   6  -5   65.82    4.68
  -7  -6   5   54.38    4.22
  -7  -6  -5   46.35    4.55
  -7   6   5   61.87    4.48
  -7   6  -5   61.84    4.59
  -7   6   6  136.49   11.32
  -7   6  -6  125.94   11.30
   7   6   6  142.50   13.40
  -7   6   6  180.41   11.12
  -7  -6  -6  125.99    9.24
  -7   6  -6  143.55    8.79
  -7   6   6  139.88    8.74
  -7  -6   6  123.08    8.43
  -7  -6  -6  110.35    8.86
  -7   6  -6  153.84    8.88
  -7   6   6  147.52    8.80
  -7   6   7   62.76    4.43
  -7   6  -7   58.10    4.32
  -7   6  -7   54.18    6.63
  -7   6   7   46.03    6.40
   7   6   7   44.71    7.17
  -7   6   7   69.47    6.40
  -7  -6  -7   50.44    4.83
  -7   6   7   63.64    4.40
  -7   6  -7   57.52    4.27
  -7  -6   7   48.14    3.98
   7  -6   7   58.23    4.10
  -7   6  -7   49.72    6.95
  -7   6   8   61.00    4.21
   7   6   8   49.37    6.99
  -7   6   8   70.13    6.73
  -7  -6  -8   52.65    5.11
  -7   6   8   57.53    4.14
  -7  -6   8   48.92    3.98
   7  -6   8   54.71    4.08
  -7   6  -8   51.53    6.57
  -7  -6   9  124.69    8.02
  -7  -6  -9  134.13    9.45
   7  -6   9  113.42    7.88
  -7   6  -9  124.63   10.61
  -7   6  10   49.64    6.13
  -7  -6 -10   44.25    4.93
   7  -6  10   54.58    3.61
  -7   6  10   43.66    6.22
  -7  -6  10   38.00    3.61
  -7   6  11  225.54   16.33
  -7  -6 -11  204.04   15.05
  -7  -6  11  187.95   13.75
  -7   6  12  110.56    8.36
  -7  -6 -12   86.79    6.76
  -7   6  12  121.91    8.89
  -7  -6  12   73.58    5.52
  -7   6  13  102.58    7.46
  -7  -6 -13   66.29    5.74
  -7   6  14    2.01    2.35
  -7  -6 -14    2.71    1.47
  -7   6  15  107.19    4.73
  -7  -6  15   79.80    2.79
  -7  -6  16   24.21    2.08
  -7   6 -16   24.88    2.26
  -8   6   0   18.35    5.65
  -8  -6   0   23.65    3.09
   8   6   0   13.58    3.26
  -8   6   0   12.02    4.10
  -8  -6   0   17.65    2.47
  -8   6   0   14.44    2.94
  -8   6   0   17.91    2.98
  -8   6  -1   12.75    4.96
   8   6   1    7.95    2.79
  -8  -6  -1    8.02    2.19
  -8   6   1    5.81    3.22
  -8   6  -1    7.75    3.75
  -8  -6  -1    8.49    1.92
  -8   6  -1   13.38    2.73
  -8   6  -1   11.06    2.57
  -8   6   2    8.27    3.90
  -8   6  -2   12.13    4.04
   8   6   2    4.53    3.13
  -8  -6  -2    4.64    1.89
  -8   6  -2    2.68    3.05
  -8   6   2    2.17    2.73
  -8  -6   2    5.06    1.78
  -8  -6  -2    4.22    1.77
  -8   6   2    5.42    2.26
  -8   6  -2    6.01    2.35
  -8   6  -2    7.21    2.33
  -8   6   2    4.34    1.92
  -8   6   3  416.44   24.50
  -8   6  -3  439.54   24.64
  -8   6   3  407.25   27.78
  -8   6  -3  401.52   28.09
   8   6   3  397.97   28.76
  -8  -6  -3  408.27   24.82
  -8   6   3  410.32   24.46
  -8   6  -3  409.71   24.58
  -8  -6   3  379.17   24.33
  -8  -6  -3  413.50   24.68
  -8   6  -3  355.83   26.95
  -8   6   4    7.50    3.80
  -8   6  -4    2.84    3.32
   8   6   4    5.74    4.06
  -8   6   4   13.03    3.33
  -8  -6  -4    8.72    2.02
  -8   6  -4    1.34    3.03
  -8  -6   4    7.61    1.71
  -8  -6  -4    5.89    1.94
  -8   6  -4    9.95    2.08
  -8   6   4    7.29    1.83
  -8   6   4    9.72    1.96
  -8   6  -4    6.36    1.94
  -8   6   5   95.28    6.28
  -8   6  -5  103.28    6.44
  -8   6   5   78.17    8.65
  -8   6  -5   86.05    8.90
   8   6   5   62.50    9.74
  -8   6   5  121.96    8.35
  -8  -6  -5   87.72    6.60
  -8   6   5   91.43    6.20
  -8   6  -5   95.75    6.31
  -8  -6   5   80.37    5.95
  -8  -6  -5   75.58    6.40
  -8   6  -5   83.58    8.81
  -8   6   6    0.42    3.09
  -8   6  -6    0.43    3.15
   8   6   6    6.96    3.64
  -8   6   6   11.42    3.36
  -8  -6  -6    5.54    1.85
  -8   6  -6    3.89    3.10
  -8  -6   6    5.52    1.39
  -8  -6  -6    3.65    1.76
  -8   6  -6    8.47    1.81
  -8   6   6   10.62    1.88
  -8   6   6    7.01    1.78
  -8   6  -6    8.25    1.75
  -8   6   7   12.05    3.76
   8   6   7   14.73    4.50
  -8   6   7   22.20    4.02
  -8  -6  -7   18.80    2.78
  -8   6   7   20.08    2.40
  -8   6  -7   22.06    2.39
  -8  -6   7   15.97    2.01
  -8  -6  -7   13.81    2.34
  -8   6  -7   19.83    2.30
  -8   6   7   23.46    2.47
  -8  -6  -8    2.73    1.98
   8   6   8    3.80    2.84
  -8  -6   8    2.84    1.24
  -8   6  -8    1.59    2.56
  -8   6   8    8.15    1.52
  -8   6   8    6.07    1.48
  -8  -6  -9   11.85    2.62
  -8  -6   9   10.54    1.72
  -8  -6 -10   17.96    3.05
  -8  -6  10   18.45    2.20
  -8   6  11    4.13    3.03
  -8  -6 -11    2.51    1.79
  -8  -6  11    2.64    1.28
  -8   6  12    4.30    2.77
  -8  -6 -12    0.58    1.44
  -8  -6  12    0.45    1.09
  -8   6  13   21.92    3.10
  -8  -6 -13   -0.75    0.73
  -8   6  14   35.00    3.58
  -8   6 -14   30.40    2.96
  -8   6 -15    1.11    1.18
  -8   6  15    3.27    1.60
  -8  -6  16    0.35    0.78
  -9   6   0    1.42    2.60
  -9   6   0    1.02    2.48
  -9   6   0    0.90    3.02
  -9  -6   0    0.31    1.59
  -9   6   0    1.35    4.54
  -9   6  -1   16.98    5.77
   9   6   1   19.80    3.98
  -9  -6  -1   20.31    2.67
  -9   6  -1   12.04    3.89
  -9  -6   1   14.63    2.74
  -9  -6  -1   18.97    2.62
  -9   6  -1   21.47    3.23
  -9   6  -1   18.12    3.08
  -9   6   2   28.51    6.05
  -9   6  -2   30.44    6.40
   9   6   2   30.87    5.54
  -9  -6  -2   39.31    3.64
  -9   6  -2   18.66    4.87
  -9   6   2   34.51    3.64
  -9   6  -2   35.66    3.81
  -9  -6   2   36.26    3.61
  -9   6  -2   33.62    3.21
  -9  -6  -2   31.97    3.39
  -9   6  -2   35.10    3.74
  -9   6   2   34.13    3.64
  -9   6  -3    7.25    2.23
  -9   6   3    7.98    2.22
  -9   6  -3    8.87    2.23
  -9   6   3    6.57    2.02
  -9   6   3    5.50    3.38
  -9   6  -3    9.06    4.14
   9   6   3    4.50    3.29
  -9  -6  -3    5.49    1.78
  -9   6  -3    0.88    3.20
  -9  -6   3    8.28    1.98
  -9  -6  -3    5.26    1.80
  -9   6  -3    3.73    1.67
  -9   6   4   25.73    5.23
  -9   6  -4   40.84    6.33
   9   6   4   25.38    6.45
  -9   6   4   58.69    5.61
  -9  -6  -4   38.60    3.62
  -9   6  -4   31.75    5.20
  -9   6   4   36.30    3.43
  -9   6  -4   40.98    3.62
  -9  -6   4   41.30    3.53
  -9  -6  -4   41.94    3.92
  -9   6   4   32.30    3.39
  -9   6  -4   41.15    3.70
  -9   6   5    0.56    1.58
  -9   6   5    1.40    1.51
  -9   6  -5    0.82    1.63
  -9   6  -5    1.93    1.60
   9   6   5   -1.54    3.47
  -9   6   5    2.24    3.02
  -9  -6  -5    1.40    1.51
  -9   6   5    1.28    2.68
  -9   6  -5   -0.90    2.90
  -9  -6   5    1.86    1.48
  -9  -6  -5    1.53    1.74
  -9   6  -5    1.98    2.60
  -9   6  -6    8.25    1.82
  -9   6   6    8.41    1.81
  -9   6  -6    8.32    1.93
  -9   6   6    8.19    1.79
   9   6   6    8.50    4.22
  -9   6   6   13.31    3.46
  -9  -6  -6    8.32    1.99
  -9   6  -6    7.34    2.94
  -9  -6   6    9.67    1.67
  -9  -6  -6    4.71    1.95
  -9   6   6    8.02    3.27
  -9   6  -6    8.51    3.26
  -9  -6   7    1.43    1.24
  -9   6  -7    1.57    1.38
  -9   6   7    0.93    1.48
  -9   6  -7    3.64    1.54
  -9   6   7    2.00    1.44
  -9  -6  -7    3.59    1.72
  -9   6   7    4.05    3.01
  -9  -6  -7    2.51    1.69
  -9   6   8    1.22    0.74
  -9   6   8    1.86    0.81
  -9  -6   8   47.31    2.53
  -9   6   8   64.77    5.38
  -9  -6  -8   42.88    3.36
  -9  -6   9   80.09    5.94
  -9  -6  -9   92.47    6.71
  -9  -6  10    6.45    1.42
  -9   6  10    7.70    3.09
  -9  -6  11    0.24    1.13
  -9   6  11    3.62    2.77
  -9  -6  12   28.30    2.51
  -9   6  12   34.09    3.75
  -9  -6  13   11.31    1.73
  -9   6  13    8.05    2.20
  -9   6 -13   11.39    1.95
  -9  -6  14    1.40    1.17
  -9   6  14    1.42    1.48
  -9   6 -14    1.58    1.24
  -9   6 -15    2.45    0.96
  -9  -6  15    1.77    0.92
 -10  -6   0    4.14    2.15
 -10   6   0    5.32    2.46
 -10   6   0    4.80    2.52
 -10   6   0    2.03    3.95
 -10   6  -1   18.38    5.81
 -10   6  -1   34.05    3.79
 -10  -6   1   28.59    3.33
 -10   6  -1   18.05    4.06
 -10  -6  -1   24.14    3.07
 -10   6  -1   28.05    3.65
 -10   6   2   15.43    4.76
 -10   6  -2    7.76    4.02
 -10   6  -2   11.07    3.46
 -10  -6   2   12.62    2.49
 -10  -6  -2   13.13    2.40
 -10   6  -2   16.14    2.68
 -10   6   2   13.74    2.43
 -10   6  -2   10.70    2.68
 -10   6   2   10.70    2.47
 -10   6  -3  137.52    9.28
 -10   6   3  139.23    9.21
 -10   6   3  117.27   11.98
 -10   6  -3  102.72   11.65
  10   6   3  115.49   12.73
 -10  -6  -3  158.87    9.35
 -10   6   3  135.13    9.13
 -10   6  -3  146.65    9.29
 -10  -6   3  155.43    9.45
 -10   6  -3  135.44    9.08
 -10  -6  -3  144.52    9.59
 -10   6  -3  115.33   11.25
 -10  -6  -4  127.33    7.95
 -10   6   4  106.11    7.58
 -10   6  -4  108.43    7.67
 -10  -6   4  128.12    7.93
 -10   6  -4  109.63    7.85
 -10  -6  -4  121.85    8.27
 -10   6  -4  110.25    7.73
 -10   6   4  113.79    7.69
 -10  -6  -5   81.35    6.89
 -10   6   5  106.02    6.93
 -10   6  -5  107.94    7.02
 -10  -6   5  115.61    7.12
 -10   6  -5  104.59    7.43
 -10  -6  -5   87.49    7.31
 -10   6  -5  115.94    7.12
 -10   6   5  105.90    6.97
 -10   6  -6   15.61    2.58
 -10   6  -6   18.21    2.08
 -10  -6   6   15.83    2.02
 -10  -6  -6   15.00    2.45
 -10   6  -6   17.25    2.11
 -10   6   6   22.02    2.18
 -10   6   6   14.79    1.97
 -10   6   7   56.87    2.96
 -10   6  -7   57.11    2.82
 -10  -6   7   51.87    2.86
 -10   6  -7   53.89    4.01
 -10  -6  -7   49.84    3.27
 -10   6  -7   59.62    2.89
 -10   6   7   57.04    2.92
 -10   6   8    8.40    3.10
 -10   6  -8    4.41    2.18
 -10  -6   8    4.05    1.39
 -10  -6  -8    5.11    1.42
 -10   6   8   -0.38    0.50
 -10  -6   9    7.26    1.62
 -10   6  -9    9.81    2.39
 -10   6   9   14.30    3.48
 -10  -6  10   35.14    2.68
 -10   6 -10   33.33    3.36
 -10   6  10   39.43    4.37
 -10  -6  11    3.99    1.29
 -10  -6  11    2.50    1.15
 -10   6  11    2.99    2.23
 -10   6 -11    5.24    1.80
 -10   6  12    0.86    1.86
 -10  -6  12    1.57    0.89
 -10  -6  12    1.87    1.20
 -10  -6  13    7.70    1.26
 -10   6 -14   34.42    2.56
 -11  -6   0    1.03    1.92
 -11   6   0    2.45    2.34
 -11   6   0    3.70    2.51
 -11  -6   1    2.97    1.84
 -11   6  -1    3.00    2.36
 -11   6  -1    2.43    2.22
 -11  -6   2   69.01    5.27
 -11   6   2   63.73    5.24
 -11   6  -2   67.14    5.34
 -11  -6  -2   63.75    5.36
 -11   6   2   68.73    5.43
 -11   6  -2   65.48    5.39
 -11  -6   3   26.44    2.63
 -11   6  -3   21.98    2.56
 -11  -6  -3   24.95    2.84
 -11   6   3   16.82    2.24
 -11   6  -3   24.49    2.64
 -11   6   3   22.45    2.49
 -11  -6   4   56.69    4.18
 -11   6   4   42.77    3.70
 -11   6  -4   48.30    3.89
 -11  -6  -4   43.29    4.25
 -11   6  -4   43.17    3.77
 -11   6  -4   44.10    3.83
 -11   6   4   42.34    3.74
 -11   6  -5   17.72    2.47
 -11  -6   5   25.55    2.70
 -11   6   5   17.51    2.23
 -11   6  -5   19.60    2.36
 -11  -6  -5   15.02    2.69
 -11   6   5   21.14    2.32
 -11   6  -5   21.17    2.46
 -11  -6   6   20.33    2.56
 -11   6   6   20.44    2.27
 -11   6  -6   22.46    2.33
 -11  -6  -6   17.17    2.56
 -11   6  -6   19.60    2.76
 -11  -6   7   36.42    2.58
 -11   6  -7   35.96    2.15
 -11  -6  -7   36.06    2.66
 -11   6  -7   33.23    3.07
 -11   6  -8    1.69    1.82
 -11  -6   8    0.92    1.41
 -11  -6   9   18.11    2.21
 -11   6  -9   22.66    2.72
 -11   6 -10    6.88    1.82
 -11  -6  10    3.11    1.31
 -11  -6  11   47.87    3.63
 -11   6 -11   67.97    4.27
 -11   6 -12    9.57    1.50
 -12   6   0   32.01    3.77
 -12   6   0   36.83    3.83
 -12   6  -1   83.93    6.23
 -12  -6   1   80.45    5.90
 -12   6  -1   82.67    6.24
 -12   6   2   -1.47    1.85
 -12   6  -2    0.50    1.92
 -12  -6   2    4.01    1.72
 -12  -6  -2    2.33    1.60
 -12  -6   3   23.34    2.64
 -12  -6  -3   20.65    2.69
 -12   6   3   26.27    2.71
 -12   6  -3   21.66    2.67
 -12   6  -4   13.17    2.04
 -12   6   4   13.15    1.94
 -12  -6   4   16.44    2.27
 -12  -6  -4   14.04    2.25
 -12  -6  -5   63.57    3.58
 -12   6  -5   63.45    2.83
 -12  -6  -6    2.19    1.82
 -12  -6   6    3.11    1.60
 -12   6  -6    0.46    0.87
 -12   6   6    0.52    1.16
 -12   6  -6    3.03    1.23
 -12   6  -7   19.63    2.45
 -12  -6   7   20.14    2.54
 -12  -6  -7   19.65    2.53
 -12   6  -7   20.05    1.86
 -12   6  -8    3.78    1.61
 -12  -6  -8    4.73    1.53
 -12  -6   8    5.86    1.69
 -12   6  -9   23.33    2.43
 -12  -6   9   23.28    2.37
 -12  -6  -9   23.30    2.12
 -12   6 -10    7.47    1.43
 -12  -6  10    8.94    1.35
 -12   6 -11    1.80    0.86
 -13   6   0    1.19    1.85
 -13  -6  -1  111.91    7.41
 -13   6  -1  119.78    7.76
 -13  -6  -2   56.37    4.18
 -13   6   2   54.16    4.24
 -13   6  -2   54.62    4.30
 -13  -6   3   78.11    5.01
 -13  -6  -3   70.15    5.00
 -13   6   3   66.43    4.85
 -13   6  -3   66.20    4.90
 -13  -6  -4    4.03    1.50
 -13  -6   4    3.98    1.50
 -13   6  -4    5.18    1.41
 -13   6   4    4.12    1.34
 -13  -6   5   16.81    2.14
 -13  -6  -5   17.27    2.14
 -13   6   5   13.70    1.67
 -13   6  -5   15.53    1.75
 -13  -6  -6   12.61    1.78
 -13  -6   6   13.79    1.99
 -13   6  -6    9.92    1.34
 -13  -6   7   27.52    2.68
 -13  -6  -7   28.65    2.34
 -13  -6   8   91.12    5.93
 -13  -6   9   25.84    2.08
 -14  -6   0   44.36    3.28
 -14   6   0   44.69    3.57
 -14  -6  -1    1.67    1.09
 -14  -6   1   -0.14    1.04
 -14   6  -1    1.10    1.44
 -14  -6  -2    0.42    1.07
 -14   6   2    0.29    1.28
 -14   6  -2    0.45    1.30
 -14  -6  -3    8.85    1.43
 -14   6   3    7.08    1.32
 -14   6  -3    9.33    1.44
 -14  -6  -4   52.95    3.37
 -14   6   4   43.55    3.17
 -14   6  -4   45.86    3.22
 -14  -6  -5    3.42    0.85
 -14  -6   5    4.85    1.24
 -14  -6   6    4.49    1.13
 -15   6   0    1.35    0.96
   0  -7   0   -1.08    2.03
   0   7   0    0.69    1.97
   0   7   0    3.97    4.45
   0   7  -1   -2.26    2.71
   0  -7   1    0.78    2.04
   0   7   1    0.37    2.20
   0   7   1    1.25    3.92
   0   7  -2   -0.37    2.41
   0  -7   2    0.88    2.48
   0   7   2    4.45    3.74
   0   7  -2    4.12    4.01
   0   7   2   -0.41    2.37
   0   7  -3   -0.71    2.33
   0  -7   3   -1.01    2.45
   0   7   3   -0.49    3.57
   0   7  -3   -1.58    4.11
   0  -7  -3   -0.56    1.80
   0   7   3   -0.47    2.71
   0  -7  -4   -0.94    1.75
   0   7   4   -0.90    3.10
   0   7  -4    0.47    3.70
   0   7  -4    0.34    2.43
   0   7   5   -0.18    1.63
   0  -7  -5   -0.56    1.70
   0   7   5   -1.71    3.28
   0   7  -5   -1.77    3.54
   0   7  -5   -0.64    2.17
   0  -7   5    0.59    3.14
   0   7  -6   -0.30    2.01
   0  -7   6   -0.56    2.61
   0   7   6    1.26    3.02
   0   7  -6    2.10    2.90
   0   7   6   -0.20    1.75
   0  -7  -6    0.18    1.72
   0   7   6    1.27    3.29
   0   7  -7    1.48    2.06
   0   7  -7    0.39    2.94
   0   7   7   -1.13    1.98
   0  -7  -7   -0.20    1.81
   0   7   7    1.81    3.34
   0   7  -8    0.92    2.13
   0   7   8   -1.29    2.32
   0  -7  -8   -0.22    2.16
   0  -7   8    0.22    1.01
   0   7   8   -1.65    3.04
   0   7   9    0.50    2.49
   0   7  -9    1.97    2.34
   0   7   9   -0.89    2.67
   0  -7  -9   -1.30    2.40
   0   7  10   -0.92    2.43
   0  -7 -10    0.30    2.80
   0   7  10   -0.33    2.91
   0   7  11   -0.42    2.01
   0  -7  11    0.47    2.88
   0   7  11   -0.99    3.15
   0  -7 -11   -2.91    3.11
   0  -7 -12   -1.56    3.17
   0   7  12   -1.84    2.98
   0   7  13    1.85    2.53
   0  -7 -13   -0.82    2.74
   0   7  14    0.22    2.10
   0  -7 -14   -0.91    2.11
   0  -7  15    0.11    0.91
   0   7  15    1.35    1.80
   0  -7 -15    0.18    1.86
   0  -7  16    0.37    0.86
   0  -7 -16   -0.29    1.60
   0   7  16    0.12    1.41
   0  -7  17    0.57    0.77
   0  -7 -17   -0.42    1.34
   0  -7  18    0.18    0.66
   0  -7 -18   -0.18    0.87
   1  -7   0    1.46    2.54
   1   7   0    0.35    2.02
  -1   7   0    1.29    4.38
  -1   7  -1    3.30    2.65
   1  -7   1    2.37    2.14
   1  -7  -1   -0.35    2.15
  -1   7   1    1.22    4.16
   1   7  -1   -1.00    2.04
   1   7   1   -0.38    2.43
  -1  -7  -1   -0.15    1.44
  -1  -7   2  422.06   24.30
  -1  -7  -2  443.64   24.82
  -1   7   2  437.98   28.50
  -1   7  -2  394.80   28.25
   1  -7  -2  414.99   26.29
  -1  -7   2  392.82   26.97
   1  -7   2  366.26   26.84
  -1   7   2  381.47   26.70
   1   7   2  388.59   26.89
   1   7  -2  396.76   26.58
  -1   7  -2  428.30   26.67
  -1  -7   3   69.49    4.71
  -1  -7  -3   58.32    5.05
  -1   7   3   43.18    6.65
  -1   7  -3   40.20    6.92
   1  -7   3   53.41    7.01
  -1   7   3   53.97    6.74
   1   7   3   52.97    6.99
  -1   7  -3   64.00    6.41
   1   7  -3   69.24    6.68
  -1   7  -4   18.57    3.62
   1   7  -4   15.68    3.64
  -1  -7   4   18.98    4.66
   1   7  -4   18.70    4.64
  -1   7   4   15.94    4.12
  -1   7  -4   12.28    4.36
   1   7   4   17.54    4.72
  -1   7   4   25.70    3.11
  -1  -7  -4   21.44    2.93
   1  -7  -4   26.16    3.11
  -1   7   5   90.59    6.34
  -1  -7  -5   81.51    6.09
   1  -7  -5   80.76    5.93
  -1   7   5   71.39    7.75
  -1   7  -5   59.85    7.44
   1   7   5   53.59    7.43
   1   7  -5   56.55    7.54
  -1  -7   5   61.94    8.33
   1  -7   5   64.09    8.49
  -1   7   5   62.75    8.12
   1   7  -5   69.54    6.71
  -1   7  -5   68.89    6.74
  -1   7   6  314.67   23.55
   1   7   6  306.70   24.00
  -1   7   6  401.78   20.96
  -1  -7  -6  344.73   20.34
   1  -7  -6  328.74   20.01
   1   7   6  304.27   22.27
   1   7  -6  315.29   22.34
  -1   7   6  296.20   21.93
  -1   7  -6  278.07   21.70
  -1  -7   6  318.08   23.25
   1  -7   6  304.74   23.32
  -1   7  -6  317.60   21.14
   1   7  -6  343.03   21.31
  -1   7  -6  322.63   19.27
  -1   7   6  331.33   19.30
  -1   7   7   25.71    5.35
   1   7   7   27.81    5.63
  -1   7   7   20.10    3.40
  -1  -7  -7   21.83    3.11
   1  -7  -7   16.85    2.66
   1   7  -7   12.34    3.82
  -1   7  -7   14.63    3.89
  -1   7  -7   18.71    3.35
   1   7  -7   20.32    3.37
  -1  -7   7   15.35    1.73
  -1   7   7   20.08    2.27
  -1   7  -8    4.86    2.42
   1   7  -8    2.44    2.13
  -1  -7   8    1.61    1.05
  -1   7   8    3.12    2.60
   1   7   8    3.49    3.33
  -1   7   8    6.13    2.76
  -1  -7  -8    2.84    2.17
   1  -7  -8    2.07    1.85
  -1   7   9   53.98    6.57
   1   7   9   45.18    6.59
  -1  -7   9   40.58    3.59
   1  -7   9   45.62    3.61
  -1   7  -9   65.64    6.31
  -1  -7  -9   58.60    5.70
   1  -7  -9   50.37    5.15
   1   7   9   70.46    6.02
  -1   7   9   70.85    6.54
  -1  -7  10   14.23    1.87
   1  -7  10   16.54    1.98
   1   7  10   17.01    4.20
   1  -7 -10   16.16    3.63
   1   7  10   20.57    3.77
  -1   7  10   24.42    4.45
  -1  -7 -10   19.00    3.86
   1   7  11    5.92    2.91
   1   7  11    2.71    3.07
  -1   7  11    4.98    3.60
   1  -7 -11    5.68    2.97
  -1  -7 -11    9.73    3.59
   1  -7  11    5.32    3.42
  -1  -7  11    4.20    2.94
  -1  -7  11    6.59    1.30
   1  -7  11    2.15    1.29
   1   7  12   20.01    3.71
  -1   7  12   22.85    4.20
   1  -7 -12   22.19    4.21
  -1  -7 -12   19.17    4.18
  -1  -7  12   17.57    1.86
   1  -7  12   16.75    1.94
   1   7  13    2.13    2.26
  -1   7  13    3.14    2.69
  -1  -7 -13    6.68    2.86
   1  -7 -13    3.52    2.81
   1  -7  13    2.48    1.07
  -1  -7  13    3.74    1.04
  -1   7  14    4.44    2.53
   1   7  14    2.47    1.93
  -1  -7 -14    2.77    2.43
   1  -7 -14    6.47    2.58
  -1  -7  14    3.46    1.04
   1  -7  14    4.00    1.04
   1   7  15   13.39    2.23
  -1   7  15   15.55    2.69
  -1  -7 -15   14.37    2.71
   1  -7 -15   10.64    2.40
   1  -7  15   11.51    1.43
  -1   7  16    5.58    1.88
  -1  -7 -16    4.68    1.92
   1  -7 -16    4.80    1.81
   1  -7  16    4.01    1.01
   1  -7  17   56.75    3.89
  -1   7  17   71.76    4.50
  -1  -7 -17   57.30    4.48
   1  -7 -17   58.08    4.39
   1  -7  18   24.88    1.87
  -1  -7 -18   25.18    2.10
   2  -7   0    6.72    2.45
  -2   7   0    5.52    4.09
   2   7   0    9.76    2.85
  -2  -7   0    6.74    1.69
  -2  -7   1   79.31    6.02
  -2  -7  -1   85.26    6.29
  -2   7   1   84.71    9.74
   2  -7   1   77.66    7.99
   2  -7  -1   84.04    7.89
   2   7  -1   74.03    7.47
   2   7   1   82.55    8.02
  -2   7   1   96.96    8.47
  -2   7  -2    8.00    3.05
  -2   7   2   10.66    3.53
   2  -7   2    4.21    2.96
   2  -7  -2    5.90    2.55
  -2   7   2    9.07    4.07
  -2   7  -2    7.03    3.96
  -2  -7  -2    6.98    1.95
  -2   7   2   11.56    2.40
  -2  -7   2    3.43    1.29
   2   7  -2   10.66    2.81
   2   7   2    9.37    3.41
  -2   7  -3    6.19    2.80
  -2   7   3    7.58    3.40
   2   7  -3    7.05    2.97
   2  -7   3    7.06    3.76
   2  -7  -3    7.63    2.51
  -2   7  -3    5.47    1.85
  -2   7   3    3.78    3.39
  -2   7  -3    1.93    3.42
  -2  -7  -3    7.23    2.11
  -2   7   3    6.20    2.25
  -2  -7   3    6.17    1.56
   2   7   3    3.01    3.17
  -2   7   4   42.75    4.09
  -2  -7  -4   31.47    3.56
  -2   7   4   27.26    4.96
  -2   7  -4   31.47    5.30
  -2   7  -4   29.19    4.25
   2   7  -4   33.78    4.47
  -2   7   4   30.60    5.23
   2  -7   4   19.53    5.30
  -2   7   4   28.14    2.82
  -2   7  -4   29.88    2.97
   2   7   4   19.43    5.35
  -2   7   5    6.43    2.40
  -2  -7  -5    3.73    2.01
   2  -7  -5    2.61    1.58
  -2   7   5    5.84    3.24
  -2   7  -5    3.39    3.26
  -2   7  -5    4.65    2.46
   2   7  -5    4.88    2.38
  -2   7   5    5.64    3.14
  -2   7   5    8.39    1.68
  -2   7  -5    2.41    1.51
   2   7   5    8.71    4.40
  -2   7   6  909.17   44.76
  -2  -7  -6  767.06   43.96
   2  -7  -6  698.78   43.35
  -2   7   6  697.42   45.73
  -2   7  -6  648.96   45.47
   2   7  -6  626.15   45.58
  -2   7  -6  771.56   45.01
   2   7  -6  798.32   45.09
  -2   7   6  686.64   46.41
  -2   7   6  785.03   42.90
  -2   7  -6  747.04   42.85
   2   7   7    4.62    3.80
  -2   7   7   10.00    3.10
  -2  -7  -7    6.59    2.45
   2  -7  -7    5.53    1.90
  -2   7  -7    7.20    2.68
   2   7  -7    7.64    2.51
  -2   7   7   12.07    3.58
  -2  -7   7    5.59    1.40
  -2   7   7    8.98    1.75
  -2   7   8   34.44    4.68
  -2  -7  -8   29.27    3.92
   2  -7  -8   24.05    3.24
   2   7   8   31.70    5.78
  -2   7  -8   25.61    3.80
  -2   7   8   28.84    4.49
  -2  -7   8   22.74    2.46
   2  -7   8   21.62    2.21
  -2   7   8   24.09    4.26
   2   7   9   73.99    8.37
  -2  -7   9   55.52    4.73
   2  -7   9   66.46    4.74
  -2   7  -9   83.69    7.44
  -2  -7  -9   75.61    6.84
   2  -7  -9   74.71    6.23
  -2   7   9  100.02    7.96
   2   7  10  547.33   33.76
  -2  -7  10  487.82   29.48
   2  -7  10  472.10   29.48
  -2   7 -10  624.55   33.39
  -2  -7 -10  560.30   32.30
   2  -7 -10  514.79   31.44
  -2   7  10  608.61   33.01
   2   7  11   36.98    5.47
   2  -7 -11   25.97    4.51
  -2   7  11   20.98    4.90
  -2  -7 -11   25.96    4.70
   2  -7  11   33.95    5.67
  -2  -7  11   24.48    4.39
  -2  -7  11   37.55    2.72
   2  -7  11   23.38    2.65
  -2  -7 -12  115.74    9.17
   2  -7 -12  117.19    9.05
  -2   7  12  128.90    9.73
  -2  -7  12   92.66    6.38
   2  -7  12   99.01    6.61
  -2   7  13    2.39    2.86
  -2  -7 -13    5.82    2.82
   2  -7 -13    4.53    2.80
   2  -7  13    5.27    1.28
  -2  -7  13    4.59    1.14
  -2  -7 -14  218.34   14.06
  -2  -7  14  183.29   12.18
   2  -7  14  207.28   12.31
  -2   7  15    5.04    2.29
  -2  -7 -15    2.01    2.08
   2  -7 -15    5.46    1.99
  -2  -7  15    4.91    1.10
   2  -7  15    5.66    1.19
  -2   7  16   11.04    2.20
  -2  -7 -16    6.54    2.00
   2  -7 -16    6.37    1.74
  -2  -7  16    7.50    1.14
   2  -7  16    6.26    1.14
  -2  -7  17   16.64    1.59
   2  -7  17   17.49    1.64
  -2  -7 -17   21.72    2.30
   2  -7 -17   17.19    1.94
  -2  -7 -18   33.79    2.55
  -3  -7   0   -0.14    1.18
  -3   7   0    1.22    4.10
  -3   7   0   -0.35    2.34
   3  -7   0   -0.40    2.10
  -3   7   0    0.30    1.85
   3   7   0    1.12    2.17
  -3   7   1   11.83    2.55
  -3  -7   1    7.59    1.60
  -3  -7  -1    7.80    1.78
  -3   7   1    8.84    4.62
  -3   7   1    8.64    3.02
   3  -7   1    6.56    2.82
   3  -7  -1    5.59    2.63
  -3   7  -1    6.69    2.21
   3   7  -1    5.43    2.53
   3   7   1    6.73    3.20
   3   7  -2  459.48   29.30
   3   7   2  428.73   30.04
  -3  -7   2  429.58   27.24
  -3  -7  -2  449.27   27.70
  -3   7   2  431.28   30.96
  -3   7  -2  437.08   31.03
   3  -7   2  474.55   30.91
   3  -7  -2  456.96   29.47
  -3   7   2  488.45   27.50
  -3   7  -2  458.95   27.42
  -3   7   2  475.74   30.05
   3   7  -3   81.36    7.07
   3   7   3   86.83    8.96
  -3   7   3  110.82    7.21
  -3  -7   3   80.58    5.84
  -3  -7  -3   80.67    6.35
  -3   7   3   77.33    8.77
  -3   7  -3   57.88    8.05
   3  -7  -3   72.34    7.27
   3  -7   3   79.56    9.28
  -3   7  -3   79.10    5.89
  -3   7   3   83.21    5.90
  -3   7   3   92.54    8.47
  -3   7  -3   87.82    7.76
   3   7   4  107.89   10.96
  -3  -7  -4  101.68    7.54
  -3   7   4   79.44    9.24
  -3   7  -4   86.96    9.24
   3  -7   4   91.43   10.49
  -3   7  -4  100.55    6.88
  -3   7   4  102.25    6.84
  -3   7   4   94.60    9.42
  -3   7  -4   99.99    8.60
   3   7  -4   97.81    8.67
  -3   7   5  100.73    7.30
  -3  -7  -5   82.74    6.55
   3   7   5   91.52   10.40
  -3   7   5   73.46    8.11
  -3   7  -5   57.44    7.82
   3   7  -5   78.56    7.23
  -3   7  -5   96.87    7.84
  -3   7   5   57.77    7.64
  -3   7  -5   80.89    5.71
  -3   7   5   86.51    5.73
  -3   7  -6  121.58    9.98
  -3   7   6  105.97   10.51
   3   7  -6  121.41    9.83
  -3   7   6  141.62    9.89
  -3  -7  -6  119.77    9.08
  -3  -7   6  131.49    8.09
  -3   7  -6  127.81    8.21
  -3   7   6  126.70    8.18
  -3   7   7    0.56    2.48
  -3  -7  -7   -0.23    2.00
  -3   7   7    1.71    2.88
  -3   7  -7    0.83    2.83
  -3   7  -7    1.94    2.38
  -3   7   7    3.00    2.71
  -3  -7   7    1.49    1.35
  -3   7  -7    1.67    1.41
  -3   7   7    1.97    1.46
   3   7   8   93.30   10.19
   3  -7  -8   89.26    6.73
  -3   7   8  112.26    8.66
  -3  -7  -8   95.69    7.62
  -3  -7   8   77.12    5.97
   3  -7   8   83.40    5.80
  -3   7  -8   97.20    8.11
  -3   7  -9   29.58    4.95
   3  -7  -9   33.25    4.09
  -3   7   9   47.33    5.69
  -3  -7  -9   37.95    4.90
  -3  -7   9   31.55    3.04
   3  -7   9   33.11    3.02
   3   7   9   45.47    6.46
  -3   7 -10   33.67    5.43
  -3  -7  10   49.80    3.43
   3  -7  10   35.65    3.35
   3   7  10   29.80    5.45
  -3   7  10   46.37    5.98
  -3  -7 -10   38.80    5.40
   3  -7 -10   27.57    4.56
   3   7  11   12.40    3.65
  -3   7  11    4.99    3.68
  -3  -7 -11   11.72    3.99
   3  -7 -11    3.39    3.10
   3  -7  11    7.92    3.38
  -3  -7  11   11.08    3.08
  -3  -7  11    9.16    1.55
   3  -7  11   10.52    1.84
   3  -7 -12  147.84   11.07
  -3  -7 -12  147.44   11.26
  -3  -7  12  134.06    8.76
   3  -7  12  140.55    8.95
  -3   7  13   17.00    3.79
  -3  -7 -13   17.09    3.62
   3  -7 -13   20.28    3.55
  -3  -7  13   12.15    1.66
   3  -7  13   15.49    1.78
  -3   7  14    7.66    2.88
   3  -7 -14    4.90    2.21
  -3  -7  14    3.87    1.15
   3  -7  14    6.13    1.26
   3  -7 -15    2.29    1.61
  -3  -7  15    3.53    1.09
   3  -7  15    2.91    1.06
  -3   7  16    4.26    1.98
   3  -7 -16    2.61    1.28
  -3  -7  16    3.44    0.99
   3  -7  16    2.15    0.95
  -3  -7  17    4.28    0.73
  -3  -7  17    3.95    0.93
   3  -7  17    6.46    1.03
  -3   7  17    6.45    1.63
   4   7   0 2039.30  111.45
  -4  -7   0 1958.55  108.83
  -4   7   0 1707.23  112.98
   4  -7   0 2041.93  111.79
  -4   7   0 1815.62  108.83
  -4   7   0 2020.06  110.94
   4   7  -1   84.35    8.01
   4   7   1   80.44    8.05
  -4  -7   1   78.05    6.06
  -4  -7  -1   80.03    6.34
  -4   7   1   89.74   10.02
   4  -7   1   79.75    8.54
   4  -7  -1   72.60    7.87
  -4   7  -1   90.30    6.55
  -4   7  -1   85.82    7.73
  -4   7   1   89.30    8.01
  -4   7   2   40.00    4.24
  -4  -7   2   20.44    2.50
  -4  -7  -2   24.62    2.95
  -4   7   2   19.55    5.34
  -4   7  -2   24.35    5.55
  -4   7   2   24.14    4.19
   4  -7   2   26.07    5.01
   4  -7  -2   21.97    3.98
  -4   7  -2   25.01    2.99
  -4   7   2   26.14    2.97
   4   7  -2   19.22    3.65
   4   7   2   18.26    4.13
   4   7  -3  291.81   20.48
   4   7   3  323.73   23.06
  -4  -7   3  319.20   19.21
  -4  -7  -3  314.05   19.70
  -4   7   3  291.68   22.28
  -4   7  -3  277.50   22.13
   4  -7   3  307.79   23.33
  -4   7   3  282.42   21.27
  -4   7  -3  321.44   19.20
  -4   7   3  329.57   19.20
  -4   7   4  481.97   27.68
  -4   7  -4  470.67   27.70
   4   7   4  499.22   33.01
  -4   7   4  455.18   30.85
  -4   7  -4  420.51   30.61
  -4   7   4  462.98   30.94
  -4   7  -4  470.38   31.24
  -4  -7   4  432.90   30.56
  -4  -7   4  481.05   27.29
  -4   7  -4  502.97   29.99
   4   7  -4  456.94   29.70
  -4   7   4  383.60   29.68
  -4   7   5   32.46    3.07
  -4   7  -5   34.44    3.16
   4   7   5   29.96    6.63
  -4   7   5   35.98    4.49
  -4   7   5   41.59    5.69
  -4   7  -5   37.02    5.55
  -4   7  -5   26.32    4.33
  -4   7   5   22.71    4.38
  -4  -7   5   35.24    2.87
   4   7  -5   36.05    4.40
   4   7   6   12.23    5.40
  -4   7   6   20.16    3.66
  -4   7   6   17.12    4.26
  -4   7  -6   17.99    4.46
  -4   7  -6   11.85    3.23
  -4   7   6   14.54    3.21
  -4  -7   6   18.02    2.08
  -4   7  -6   13.50    2.14
  -4   7   6   15.37    2.15
  -4   7   7   92.11    7.28
  -4   7  -7   67.60    7.08
  -4   7   7   74.26    7.95
  -4   7  -7   64.21    7.51
  -4  -7   7   64.60    5.09
  -4   7   7   73.99    5.20
  -4   7  -7   69.88    5.20
  -4   7  -7   74.85    5.16
  -4   7   7   74.66    5.24
  -4   7   8  316.47   18.58
  -4   7   8  306.26   18.57
   4   7   8  342.88   23.87
  -4   7   8  380.43   21.56
  -4  -7   8  321.62   18.75
   4  -7   8  293.87   18.59
  -4   7  -8  347.64   21.58
  -4   7  -9    2.37    2.76
  -4   7   9   -0.36    3.36
  -4  -7   9    1.05    1.27
   4  -7   9    2.15    1.45
   4   7   9    1.14    2.85
   4   7  10   34.35    5.73
  -4   7  10   47.83    6.15
  -4  -7  10   56.32    3.63
   4  -7  10   44.55    3.75
   4  -7  10   41.96    5.79
  -4  -7  10   28.18    4.78
  -4   7 -10   33.72    5.44
  -4   7  11   30.09    5.53
   4  -7 -11   28.90    4.55
  -4  -7  11   45.43    3.17
   4  -7  11   34.15    3.29
  -4   7  12    4.52    3.46
   4  -7 -12    5.85    2.82
   4  -7  12    5.26    1.45
  -4  -7  12    5.46    1.31
  -4   7  13    6.17    2.94
   4  -7 -13    6.63    2.37
  -4  -7  13    7.09    1.38
   4  -7  13    8.09    1.40
  -4   7  14    3.80    2.46
   4  -7 -14    7.24    1.98
  -4  -7  14    7.68    1.40
   4  -7  14    7.21    1.24
  -4  -7 -15    6.68    2.00
  -4   7  15    5.00    2.27
  -4  -7  15    5.47    1.31
   4  -7  15    4.90    1.04
  -4  -7  16   42.10    3.02
  -4  -7  16   47.08    3.25
   4  -7  16   42.38    3.06
  -4  -7 -16   45.36    3.74
  -4  -7 -17    0.57    1.01
  -4   7  17    1.94    1.28
   5   7   0    0.78    2.24
  -5   7   0    0.33    2.26
   5  -7   0    0.87    2.28
  -5   7   0    0.48    2.17
  -5   7   0    3.96    4.95
  -5   7   1   16.79    3.51
   5   7  -1    8.83    2.95
   5   7   1   10.86    3.29
  -5   7  -1   12.82    2.99
  -5   7   1    7.49    2.66
   5  -7   1   11.22    3.53
   5  -7  -1   13.99    3.33
  -5   7  -1    9.12    2.42
  -5   7  -1   12.80    5.47
  -5   7   2   29.69    6.35
  -5   7  -2   32.36    6.67
   5   7  -2   29.88    4.49
   5   7   2   27.80    5.23
  -5   7   2   47.71    4.85
  -5   7   2   27.53    4.47
  -5   7  -2   34.09    3.56
  -5   7   2   35.22    3.53
  -5   7  -2   32.49    4.43
  -5   7   3  179.18   14.39
  -5   7  -3  209.30   15.30
  -5  -7  -3  170.65   11.44
   5   7   3  166.85   14.46
  -5  -7   3  141.96   10.34
  -5   7  -3  186.81   11.04
  -5   7   3  188.78   11.03
  -5   7   3  148.67   12.59
  -5   7   4  121.62   10.82
  -5   7  -4  123.09   11.12
  -5  -7  -4  106.05    8.24
   5   7   4  120.11   12.11
  -5  -7   4  102.22    7.26
  -5   7  -4  129.30    7.85
  -5   7   4  122.86    7.76
  -5   7   4   99.38    9.35
   5   7  -4  112.14    9.31
  -5   7   5   29.17    5.36
  -5   7  -5   32.46    5.73
   5   7   5   35.17    7.30
  -5   7   5   42.88    4.90
  -5  -7  -5   35.51    3.86
  -5  -7   5   37.34    2.95
  -5   7  -5   39.52    3.39
  -5   7   5   37.54    3.30
  -5   7   5   36.99    3.37
  -5   7  -5   36.49    3.39
  -5   7  -5   43.45    5.31
  -5   7   5   33.20    4.53
  -5  -7  -6   19.77    3.05
  -5   7   6   29.98    4.09
  -5   7   6   21.83    4.65
  -5   7  -6   16.63    4.35
  -5   7  -6   32.00    4.83
   5   7   6   20.39    6.24
  -5   7   6   21.39    2.50
  -5   7  -6   19.21    2.43
  -5   7   6   20.54    2.45
  -5   7  -6   20.67    2.61
   5   7   7    2.85    3.64
  -5  -7  -7    3.07    2.02
  -5   7   7    4.51    2.93
  -5   7   7    0.43    2.98
  -5   7  -7    6.58    3.06
  -5   7  -7    1.98    2.92
  -5  -7   7    2.10    1.01
  -5   7  -7    1.34    1.42
  -5   7  -7    2.09    1.42
  -5   7   7    2.09    1.43
  -5   7   7    3.22    1.62
  -5  -7  -8  351.07   23.90
  -5   7  -8  367.32   25.57
  -5   7   8  370.20   22.49
  -5  -7   8  408.28   22.40
   5  -7   8  381.30   22.61
  -5   7   8  381.18   22.52
  -5   7   9    5.70    3.58
  -5  -7  -9    4.19    2.89
   5  -7   9    5.92    1.62
  -5  -7   9    6.15    1.22
   5   7   9    0.56    3.00
  -5   7  -9    1.28    2.77
  -5  -7 -10   11.08    3.36
  -5   7  10    6.32    3.63
  -5  -7  10   12.88    1.52
   5  -7  10    9.56    1.82
   5   7  10    6.74    3.27
  -5   7 -10    7.73    3.41
  -5  -7 -11    2.33    2.92
  -5   7  11    4.36    3.48
   5  -7  11    4.30    1.52
  -5  -7  11    1.89    1.06
  -5  -7 -12  184.48   14.35
   5  -7  12  219.96   12.86
  -5  -7  12  211.88   12.85
  -5  -7 -13    2.44    2.08
  -5   7  13   -1.09    2.70
  -5  -7  13   -0.08    1.07
   5  -7  13    1.63    0.94
  -5  -7 -14    7.00    1.97
  -5   7  14    6.94    2.68
   5  -7  14    6.12    1.08
  -5  -7 -15   42.57    3.99
   5  -7  15   51.41    3.39
   5  -7  16   72.70    4.53
  -5  -7  16   66.84    4.56
  -5  -7 -16   75.50    5.04
  -5   7  17   11.93    1.63
  -6  -7   0   26.92    2.98
   6   7   0   18.20    3.86
  -6   7   0   19.39    3.65
  -6   7   0   14.81    3.20
  -6   7   0   21.49    3.16
  -6   7   0   13.96    5.76
  -6  -7   1    4.05    1.85
  -6  -7  -1    9.03    2.17
   6   7  -1    5.72    2.53
   6   7   1    9.39    2.96
  -6   7  -1    7.79    2.65
  -6   7   1    4.89    2.54
  -6   7  -1    5.87    2.35
  -6   7  -1    5.98    2.33
  -6   7  -1    6.45    4.51
  -6   7   2   40.61    6.96
  -6   7  -2   45.64    7.66
  -6  -7   2   55.53    4.33
  -6  -7  -2   44.86    4.30
   6   7   2   37.77    6.03
  -6   7  -2   44.85    4.32
  -6   7   2   37.72    4.08
  -6   7  -2   43.65    4.17
  -6   7   2   45.23    4.12
  -6   7  -2   42.76    5.15
  -6   7   2   36.20    5.16
  -6   7   3   91.93    9.50
  -6   7  -3   95.48   10.05
   6   7   3   90.08    9.75
  -6  -7  -3   88.21    6.92
  -6  -7   3   81.19    6.04
  -6   7   3   91.44    6.52
  -6   7  -3   94.75    6.68
  -6   7   3   91.73    6.53
  -6   7  -3  103.80    6.68
  -6   7  -3   96.96    8.28
  -6   7   3   69.90    7.66
   6   7   4    2.84    3.92
  -6   7   4    3.28    2.85
  -6  -7  -4    1.27    1.60
  -6   7   4    1.18    1.72
  -6  -7   4    0.56    1.07
  -6   7   4    0.47    1.55
  -6   7  -4    0.86    1.76
  -6   7  -4    1.89    1.69
  -6   7   4    2.51    1.62
  -6   7   4   -2.80    3.29
  -6   7  -4    1.96    3.33
   6   7   5    3.16    4.37
  -6   7   5    4.70    2.94
  -6  -7  -5    2.74    1.81
  -6  -7   5    2.71    1.11
  -6   7   5    3.59    1.63
  -6   7  -5    1.51    1.64
  -6   7   5    2.28    1.50
  -6   7  -5    1.45    1.51
  -6   7   5    4.90    3.32
  -6   7  -5    0.92    3.02
  -6   7   6   48.53    6.99
  -6   7  -6   66.16    7.65
   6   7   6   77.77    9.85
  -6   7   6   82.82    6.92
  -6  -7  -6   56.95    5.34
  -6   7  -6   59.23    4.82
  -6   7   6   69.94    4.92
  -6  -7   6   59.43    4.45
  -6   7  -6   73.33    4.90
  -6   7   6   67.68    4.83
  -6   7  -6   59.62    7.50
   6   7   7    4.18    4.20
  -6  -7  -7    7.89    2.29
  -6   7   7   13.09    3.46
  -6   7  -7    6.28    3.18
  -6  -7   7    4.62    1.29
  -6   7  -7    7.02    1.71
  -6   7   7    8.85    1.86
  -6   7  -7    5.72    1.73
  -6   7   7    7.58    1.83
  -6   7   7    9.35    3.40
  -6  -7  -8    9.05    2.58
  -6   7   8   15.69    3.79
  -6   7  -8   10.99    3.78
  -6  -7   8    7.54    1.54
   6  -7   8    9.28    1.71
  -6   7   8    9.90    1.68
  -6   7   8    9.50    1.79
  -6  -7  -9    3.01    2.27
  -6   7   9    7.95    3.78
   6  -7   9    5.23    1.47
   6   7   9    8.64    3.26
  -6   7  -9    6.21    3.13
   6  -7  10   -1.27    1.35
  -6  -7  10   -0.13    0.36
  -6  -7 -10    0.78    2.23
  -6   7  10   -0.70    3.37
   6  -7  11    6.80    1.34
  -6  -7  11   -0.13    0.40
  -6  -7 -11    4.14    2.59
  -6   7  11    2.67    3.27
   6  -7  12    0.57    0.89
  -6  -7 -12    0.21    2.04
  -6   7  12    0.29    2.95
   6  -7  13    1.31    0.85
  -6  -7 -13    1.15    1.69
  -6   7  13   -0.24    2.59
   6  -7  14    7.30    1.03
  -6  -7 -14    6.22    1.79
  -6  -7  15    2.61    1.00
  -6   7  15    2.55    1.83
  -6  -7 -15    3.04    1.26
  -6  -7  16    1.08    0.73
  -6   7 -16    0.90    0.99
  -6   7  16    1.09    1.36
  -6  -7 -16    0.33    0.78
   7   7   0   -0.40    2.11
  -7   7   0   -1.52    2.46
  -7  -7   0    0.38    1.79
  -7   7   0   -0.51    2.36
  -7   7   0    0.33    2.18
  -7   7   0    4.04    4.80
   7   7   1   12.93    3.65
  -7  -7   1   25.88    3.10
  -7  -7  -1   21.88    3.10
  -7   7  -1   14.68    3.71
  -7   7   1   14.35    3.46
  -7   7  -1   19.80    3.23
  -7   7  -1   21.47    3.26
  -7   7  -1   16.29    5.93
   7   7   2    1.00    2.55
  -7  -7  -2   -0.93    1.86
  -7   7  -2    2.63    2.36
  -7   7   2   -1.07    2.25
  -7  -7   2    1.61    1.52
  -7   7  -2    1.95    2.07
  -7   7  -2    0.14    1.95
  -7   7   2    0.43    1.83
  -7   7   2    1.31    2.07
  -7   7   2    1.74    3.95
  -7   7  -2    1.20    4.02
   7   7   3   -1.21    3.21
  -7  -7  -3    0.90    1.77
  -7   7  -3    1.15    2.62
  -7   7   3    1.58    2.04
  -7  -7   3    2.71    1.42
  -7   7   3    1.02    1.75
  -7   7   3   -0.26    1.75
  -7   7  -3    2.57    1.99
  -7   7  -3    3.40    2.01
  -7   7   3   -0.52    3.90
  -7   7  -3    1.08    3.73
  -7   7   4   48.85    6.82
  -7   7  -4   41.74    6.77
   7   7   4   53.54    8.42
  -7  -7  -4   56.41    4.88
  -7   7   4   54.54    4.43
  -7   7  -4   61.92    4.63
  -7  -7   4   50.34    4.06
  -7   7  -4   56.34    4.48
  -7   7   4   59.51    4.43
  -7   7  -4   51.10    6.65
  -7   7   5  205.66   15.66
  -7   7  -5  202.23   15.76
  -7  -7  -5  197.74   13.26
  -7   7   5  210.67   12.69
  -7   7  -5  216.49   12.78
  -7  -7   5  184.26   12.35
  -7   7   5  232.20   12.79
  -7   7  -5  216.95   12.77
  -7   7  -5  196.92   15.44
   7   7   6    9.18    4.54
  -7  -7  -6   15.03    2.65
  -7  -7   6   14.36    1.83
  -7   7   6   16.79    2.25
  -7   7  -6   15.81    2.21
  -7   7  -6   17.45    2.31
  -7   7   6   14.12    2.17
  -7   7   6   18.72    4.33
  -7   7  -6   16.52    3.99
  -7   7   7    6.71    3.13
   7   7   7    4.73    3.67
  -7  -7  -7    3.95    2.11
  -7   7  -7   10.18    3.42
  -7  -7   7    4.26    1.35
   7  -7   7    3.96    1.38
  -7   7   7    5.14    1.62
  -7   7  -7    4.79    1.67
  -7   7   7    4.91    1.62
  -7   7  -7    3.91    1.59
   7   7   8   89.05   10.06
  -7  -7  -8   90.50    7.62
  -7   7   8  101.07    6.62
  -7  -7   8   95.43    6.56
   7  -7   8  111.45    6.79
  -7   7   8  107.51    6.70
   7  -7   9    5.61    1.53
  -7  -7  -9    5.14    2.20
  -7  -7   9    4.73    1.43
   7  -7  10    9.06    1.50
  -7  -7 -10    4.64    2.26
   7  -7  11   10.99    1.40
  -7  -7 -11    4.15    2.09
   7  -7  12  171.15    9.72
  -7  -7 -12  143.22   10.65
  -7  -7 -13    1.84    1.42
  -7  -7 -14   -0.09    1.06
  -7  -7  15    2.14    0.96
  -7   7 -15    1.03    1.11
  -7  -7 -15    0.27    0.46
  -8   7   0  638.05   46.62
  -8   7   0  694.29   44.39
  -8   7   0  765.66   44.58
  -8   7   0  655.25   48.52
   8   7   1    1.29    2.39
  -8  -7  -1    1.89    1.94
  -8   7  -1    0.91    3.22
  -8   7   1    1.72    2.86
  -8   7  -1    2.79    2.40
  -8   7  -1    5.87    2.38
  -8   7  -1    0.65    4.28
   8   7   2   39.57    6.15
  -8  -7  -2   53.70    4.67
  -8   7  -2   40.58    6.32
  -8   7   2   49.06    4.40
  -8   7  -2   51.29    4.49
  -8  -7   2   45.92    4.15
  -8   7   2   49.75    4.41
  -8   7  -2   52.07    4.55
  -8   7   2   53.50    7.65
  -8   7  -2   37.15    7.01
   8   7   3   24.54    5.56
  -8  -7  -3   42.11    3.94
  -8   7  -3   36.70    5.85
  -8   7   3   35.14    3.69
  -8   7  -3   43.40    3.94
  -8  -7   3   41.86    3.62
  -8   7  -3   43.22    3.90
  -8   7   3   44.10    3.85
  -8   7   3   35.40    6.17
  -8   7  -3   42.31    6.72
  -8   7   4  271.03   21.13
  -8   7  -4  286.88   21.48
   8   7   4  259.08   22.94
  -8  -7  -4  299.99   18.83
  -8   7   4  309.00   18.34
  -8   7  -4  300.27   18.39
  -8  -7   4  298.64   18.23
  -8   7  -4  329.17   18.52
  -8   7   4  312.78   18.39
  -8   7  -4  229.06   20.51
   8   7   5   13.40    4.78
  -8   7   5   31.61    4.38
  -8  -7  -5   18.49    2.67
  -8   7  -5   16.55    4.25
  -8   7   5   20.44    2.39
  -8   7  -5   19.61    2.51
  -8  -7   5   17.69    2.12
  -8   7  -5   21.12    2.57
  -8   7   5   19.89    2.42
  -8   7   5    9.64    3.87
  -8   7  -5   10.86    4.19
   8   7   6   -0.75    3.18
  -8   7   6    0.88    2.76
  -8  -7  -6    1.41    1.65
  -8   7  -6   -0.86    2.68
  -8  -7   6    0.82    1.18
   8  -7   6   -0.09    1.21
  -8   7  -6    0.85    1.51
  -8   7  -6    0.11    1.53
  -8   7   6    0.11    1.40
  -8   7   6    1.06    1.46
  -8  -7   7    7.06    1.42
  -8   7   7    6.56    3.35
  -8  -7  -7    7.05    2.20
   8  -7   7    7.28    1.60
  -8   7  -7    5.31    1.57
  -8   7   7    7.28    1.81
  -8   7  -7    8.52    1.67
  -8   7   7    8.80    1.80
  -8  -7   8   78.73    3.02
  -8   7   8  116.98    7.08
  -8  -7  -8   73.43    4.48
  -8  -7   9    4.94    1.42
  -8  -7  -9    4.07    2.18
  -8  -7  10    1.70    1.24
  -8   7  10    5.13    2.92
  -8  -7 -10    1.98    1.78
  -8   7  11   22.83    3.74
  -8  -7 -11   17.91    2.62
  -8   7  12   60.49    5.02
  -8  -7 -12   36.58    3.47
  -8   7  13   40.17    3.38
  -8  -7 -13    0.08    0.60
  -8   7  14    2.23    1.65
  -8   7 -14   -0.32    1.20
  -8   7 -15    5.63    1.06
  -9   7   0   -3.26    3.21
  -9   7   0    0.17    2.40
  -9   7   0    1.50    2.16
  -9   7   0    0.66    3.85
  -9   7  -1   24.59    4.98
  -9   7  -1   26.25    3.41
  -9  -7   1   31.41    3.34
  -9   7  -1   29.04    3.63
  -9   7  -1   21.19    5.59
  -9  -7  -2    9.01    2.01
  -9   7  -2    2.33    3.13
  -9  -7   2    7.86    2.11
  -9   7  -2    9.98    2.50
  -9   7   2    7.23    2.48
  -9   7  -2    7.62    2.42
  -9   7   2    8.69    2.24
  -9   7   2    5.12    3.65
  -9   7  -2    9.96    4.42
  -9   7  -3  158.27    9.43
  -9   7   3  146.44    9.26
  -9   7   3  133.41   12.34
  -9   7  -3  113.79   11.89
   9   7   3  126.66   12.77
  -9  -7  -3  146.92    9.47
  -9   7   3  147.99    9.23
  -9   7  -3  140.42    9.23
  -9  -7   3  157.10    9.35
  -9   7  -3  116.22    8.81
  -9   7  -3  108.93   11.26
  -9  -7  -4  240.56   14.84
  -9   7   4  231.07   14.38
  -9   7  -4  231.73   14.44
  -9  -7   4  237.39   14.41
  -9   7  -4  224.69   14.50
  -9   7  -4  253.21   14.58
  -9   7   4  235.25   14.44
  -9  -7  -5   12.77    2.24
  -9  -7   5   10.10    1.78
  -9   7   5   12.40    1.96
  -9   7  -5   13.93    2.19
  -9   7   5    8.81    1.89
  -9   7  -5    9.73    2.00
  -9   7  -5   10.45    2.20
  -9  -7  -6   37.32    3.71
  -9   7   6   37.06    3.27
  -9   7  -6   35.60    3.24
  -9  -7   6   34.88    3.09
  -9   7  -6   37.34    3.29
  -9   7   6   39.63    3.38
  -9  -7   7    5.52    1.51
  -9   7   7    8.12    1.68
  -9   7  -7    7.93    1.57
  -9   7  -7    6.33    1.53
  -9   7   7    6.22    1.65
  -9   7   7   10.52    3.57
  -9  -7  -7    4.43    1.92
  -9  -7   8  314.83    5.76
  -9   7   8  503.12   13.34
  -9  -7  -8  343.06    8.34
  -9  -7   9    4.41    1.35
  -9  -7  -9    5.02    1.85
  -9  -7  10    0.80    1.16
  -9   7  10    3.19    2.85
  -9  -7 -10   -0.53    0.84
  -9   7 -10    3.16    1.87
  -9   7  11   20.57    3.29
  -9   7 -11   15.31    2.23
  -9  -7  12  110.74    6.90
  -9   7 -12   97.23    7.10
  -9  -7  13    0.96    1.02
  -9  -7  14    2.83    0.87
 -10  -7   0   69.25    5.81
 -10   7   0   82.83    6.21
 -10   7   0   79.39    6.24
 -10   7  -1    2.85    2.40
 -10   7  -1    1.08    2.14
 -10  -7   1    1.19    1.81
 -10  -7  -1   -0.15    1.83
 -10   7  -2    0.58    2.06
 -10   7   2    0.85    2.01
 -10   7   2   -1.50    1.97
 -10   7  -2    1.54    2.11
 -10  -7   2   -0.14    1.79
 -10   7   3   12.43    2.19
 -10   7  -3    9.31    2.14
 -10   7  -3   11.48    2.30
 -10   7   3    8.98    2.22
 -10  -7   3   10.51    2.15
 -10  -7  -4    9.05    1.86
 -10   7  -4   13.96    2.10
 -10   7  -4   13.05    2.19
 -10   7   4   14.22    2.10
 -10   7   4    7.87    1.82
 -10  -7   4   16.93    2.15
 -10  -7  -5    4.08    1.41
 -10  -7   5    4.23    1.57
 -10   7  -5    5.22    1.63
 -10   7  -5    4.71    1.70
 -10   7   5    4.39    1.53
 -10   7  -5    5.57    1.74
 -10   7   5    3.10    1.53
 -10   7   6   21.91    2.05
 -10   7  -6   20.58    2.07
 -10  -7   6   19.94    2.07
 -10   7  -6   17.10    2.44
 -10   7  -6   21.30    2.12
 -10   7   6   19.73    2.08
 -10  -7   7   14.03    1.79
 -10  -7  -7   -0.14    0.86
 -10   7  -7   11.90    2.25
 -10   7   7    0.08    0.60
 -10   7  -7   13.02    1.62
 -10   7  -8   34.54    3.48
 -10  -7   8   28.56    2.71
 -10   7  -9    0.42    1.70
 -10  -7   9   -0.17    1.16
 -10   7 -10   50.50    3.18
 -10  -7  10   41.40    2.30
 -10  -7  11    2.53    0.86
 -10  -7  11    4.92    0.96
 -10   7 -11    6.87    1.56
 -10  -7  12    1.31    0.66
 -10   7 -12    2.68    1.17
 -10   7 -13    0.91    0.82
 -11   7   0    2.02    2.31
 -11   7   0    2.38    2.17
 -11  -7   0   -0.38    1.65
 -11   7  -1    8.92    2.41
 -11   7  -1    8.15    2.49
 -11  -7   1    9.78    2.06
 -11  -7  -1    7.16    1.99
 -11   7  -2  253.34   15.42
 -11   7   2  256.53   15.42
 -11  -7   2  270.36   15.41
 -11  -7  -2  219.87   15.23
 -11   7   2  255.75   15.37
 -11   7  -2  254.38   15.41
 -11   7  -3   27.08    3.01
 -11   7   3   26.35    2.93
 -11  -7   3   30.46    2.99
 -11   7   3   29.27    2.92
 -11   7  -3   30.41    3.02
 -11   7  -4   22.70    2.50
 -11   7   4   21.33    2.45
 -11  -7   4   27.10    2.68
 -11   7   4   20.53    2.43
 -11   7  -4   21.70    2.48
 -11   7  -5   37.83    3.20
 -11   7   5   36.17    3.19
 -11  -7   5   48.26    3.58
 -11   7   5   38.43    3.15
 -11   7  -5   36.26    3.16
 -11   7   6   61.14    2.70
 -11   7  -6   57.38    2.64
 -11  -7   7   22.74    2.11
 -11   7  -7   23.86    1.66
 -11   7  -8   18.94    2.37
 -11  -7   8   19.77    2.22
 -11  -7   9   17.52    1.98
 -11   7  -9   18.70    2.29
 -11   7 -10   -0.08    1.24
 -11  -7 -10    0.33    1.06
 -11  -7  10    0.31    0.88
 -11   7 -11    6.26    1.14
 -12  -7   0   66.63    4.98
 -12   7   0   72.56    5.40
 -12   7   0   73.34    5.44
 -12  -7   1    0.39    1.31
 -12  -7  -1    1.43    1.43
 -12   7  -1    0.71    1.80
 -12   7  -1    0.24    1.82
 -12   7   2   72.00    5.44
 -12   7  -2   78.39    5.55
 -12  -7   2   78.68    5.35
 -12  -7   3   12.59    1.93
 -12   7   3   11.49    1.88
 -12   7  -3   10.84    1.92
 -12   7   4   29.96    2.76
 -12   7  -4   35.31    2.91
 -12  -7   4   37.91    3.09
 -12  -7  -4   33.87    3.21
 -12  -7  -5    0.57    1.58
 -12  -7   5    4.31    1.50
 -12   7   5    1.59    1.06
 -12   7  -5    1.83    1.18
 -12  -7  -6   34.24    2.61
 -12   7  -6   32.08    1.75
 -12  -7  -7   11.13    1.87
 -12  -7   7   12.07    1.83
 -12  -7  -8    3.27    1.25
 -12  -7   8    1.76    1.19
 -12  -7   9   14.40    1.44
 -12  -7  -9   13.60    1.38
 -13   7   0    0.86    1.54
 -13   7  -1   39.00    3.26
 -13  -7   1   34.43    2.83
 -13  -7   2    3.69    1.18
 -13   7   2    4.62    1.43
 -13   7  -2    3.50    1.45
 -13  -7  -3    8.98    1.57
 -13  -7   3    6.12    1.35
 -13   7   3    6.45    1.33
 -13   7  -3    6.31    1.40
 -13   7   4   20.41    1.91
 -13   7  -4   18.34    1.87
 -13  -7   4   25.17    2.17
 -13  -7  -4   23.72    2.24
 -13  -7  -5    0.37    1.17
 -13  -7   5    1.78    1.15
 -13   7   5    0.09    0.53
 -13   7  -5   -0.44    0.90
 -13  -7  -6    3.07    1.12
 -13  -7   6    1.26    1.06
 -13  -7   7    4.01    1.04
 -14   7   0   38.00    2.95
 -14  -7  -1    3.28    1.03
 -14   7  -1    2.07    1.24
 -14   7   2   28.87    2.31
 -14   7  -2   28.56    2.34
 -14  -7   2   30.42    2.31
 -14  -7  -2   32.60    2.38
 -14   7   3    1.51    0.81
 -14   7  -3    1.46    0.85
 -14  -7  -3    0.89    0.86
 -14  -7   3    2.44    0.92
 -14  -7   4   -0.61    0.79
   0   8   0  665.14   47.31
   0   8   0  550.26   49.18
   0   8  -1  249.92   19.37
   0  -8   1  306.95   17.45
   0  -8  -1  296.36   17.56
   0   8   2   97.99   10.50
   0  -8  -2  126.31    9.04
   0   8  -2  115.96   10.69
   0  -8  -3    3.81    1.89
   0   8   3    2.66    3.05
   0   8  -3    1.66    2.66
   0   8   4  188.36   16.51
   0   8  -4  214.22   15.35
   0  -8  -4  208.94   13.42
   0   8  -5  158.48   11.89
   0  -8  -5  149.83   10.37
   0   8   6  106.74   12.46
   0   8  -6  142.07   10.73
   0  -8  -6  118.98    9.24
   0   8   7   40.02    6.77
   0   8  -7   52.04    5.55
   0   8  -7   48.81    3.88
   0   8   7   46.88    3.83
   0   8   7   55.06    5.05
   0  -8  -7   44.17    4.50
   0   8   8   41.20    3.25
   0   8   8   46.53    4.83
   0  -8  -8   44.55    4.43
   0  -8   8   35.44    3.04
   0   8  -8   41.42    4.99
   0   8   8   35.85    6.08
   0   8   9    7.17    3.33
   0  -8   9    5.31    1.32
   0   8   9    7.29    2.79
   0  -8  -9    6.81    2.63
   0   8  10  134.81    9.13
   0  -8 -10  131.29    9.21
   0   8  11   -2.40    2.55
   0  -8 -11    2.63    2.74
   0   8  12   42.46    4.49
   0  -8 -12   34.45    4.68
   0   8  13   80.36    6.31
   0  -8 -13   79.48    6.73
   0   8  14    1.24    1.52
   0  -8 -14    3.32    2.12
   0  -8 -15   70.88    5.35
   0  -8 -16   65.13    4.63
   1  -8   0    0.65    1.46
  -1  -8   0    0.88    1.77
   1   8   0    1.21    2.43
   1  -8   0   -0.43    2.31
  -1   8  -1   40.00    5.65
   1  -8   1   37.06    5.72
   1   8   1   33.59    5.39
   1  -8   1   55.21    4.25
  -1  -8   1   46.01    4.24
   1  -8  -1   47.64    4.24
  -1  -8  -1   43.67    4.35
   1   8  -1   46.00    6.09
  -1   8   2   42.25    6.16
   1   8   2   26.19    5.18
  -1   8  -2   42.82    5.83
   1   8  -2   44.18    5.91
  -1  -8   2   52.80    4.26
   1  -8  -2   46.15    4.23
  -1  -8  -2   45.35    4.38
   1   8   3  316.40   24.40
  -1   8  -3  327.31   23.40
   1   8  -3  338.19   23.69
  -1   8   3  314.72   24.38
  -1   8   3  420.50   22.18
   1  -8  -3  359.14   21.58
  -1  -8  -3  343.54   21.70
   1   8   4  262.80   20.90
  -1   8   4  326.97   17.74
   1  -8  -4  260.83   17.04
  -1  -8  -4  256.84   17.19
   1   8  -4  283.23   19.20
  -1   8  -4  257.47   18.75
  -1   8   5   37.61    3.95
   1  -8  -5   25.24    3.15
  -1  -8  -5   30.57    3.50
  -1   8  -5   28.04    3.07
  -1   8   5   31.34    3.01
  -1   8  -5   22.97    4.20
   1   8  -5   34.29    4.64
  -1   8  -6   57.42    6.08
   1   8  -6   51.60    5.69
  -1   8  -6   55.89    4.38
  -1   8   6   51.69    4.30
  -1   8   6   73.43    5.70
  -1  -8  -6   52.38    4.96
   1  -8  -6   53.21    4.72
  -1   8   7  122.12    7.43
  -1   8  -7  107.84    7.30
   1   8   7  133.41   12.36
  -1  -8   7   97.35    6.97
  -1   8  -7  120.97    9.37
   1   8  -7  114.51    9.11
  -1   8   7  129.12    8.90
  -1  -8  -7  112.14    8.28
   1  -8  -7  103.07    7.88
  -1   8   8  117.47    7.34
   1   8   8  111.92    7.28
   1   8   8  120.50   11.65
  -1  -8  -8  107.19    8.55
   1  -8  -8  115.16    8.38
  -1  -8   8  101.30    7.16
  -1   8  -8  121.63    9.50
  -1   8   8   99.65   10.22
  -1  -8  -9   27.39    3.94
   1  -8  -9   25.93    3.75
  -1  -8   9   23.10    2.47
   1   8   9   29.78    5.39
  -1   8  -9   28.86    4.26
  -1   8  10    4.88    3.20
  -1  -8 -10    1.17    2.57
   1  -8 -10    2.17    2.54
   1   8  10    3.87    2.86
  -1  -8  10    1.70    1.20
  -1  -8  11  101.85    6.00
   1  -8  11   81.40    5.92
  -1   8  11   89.40    7.90
  -1  -8 -11   89.54    8.03
   1  -8 -11   91.49    7.90
  -1  -8  12  101.90    6.83
   1  -8  12  106.92    6.91
  -1   8  12  136.41    9.12
  -1  -8 -12  125.54    9.24
   1  -8 -12  125.65    9.17
  -1  -8  13    9.73    1.27
   1  -8  13    9.41    1.31
  -1   8  13    9.55    2.67
  -1  -8 -13   13.36    2.91
   1  -8 -13    8.57    2.69
  -1  -8  14    0.63    0.78
   1  -8  14    0.80    0.80
  -1   8  14   -0.95    1.75
  -1  -8 -14   -0.35    1.76
   1  -8 -14   -0.67    1.73
  -1  -8  15    8.91    1.12
   1  -8  15    8.47    1.12
  -1  -8 -15    7.46    1.88
   1  -8 -15    7.10    1.81
  -1   8  15   10.64    1.86
  -1  -8  16    2.50    0.78
   1  -8  16    1.45    0.80
   1  -8 -16    1.61    1.13
  -1  -8 -16    2.25    1.33
  -1  -8  17    1.99    0.67
   1  -8  17    3.20    0.77
  -1  -8 -17    1.57    0.88
  -2   8   0    3.26    2.48
   2   8   0    0.41    2.41
  -2  -8   0    0.70    1.66
  -2   8   1   27.07    4.91
   2  -8  -1   21.79    4.36
   2   8  -1   27.45    4.60
   2   8   1   31.21    4.98
  -2   8  -1   34.33    3.75
  -2  -8   1   34.80    3.49
  -2  -8  -1   32.50    3.55
  -2   8  -2    7.96    3.12
  -2   8   2    7.74    3.16
   2   8  -2   16.67    3.90
   2  -8  -2    8.49    2.86
  -2   8   2    5.99    2.23
  -2   8  -2   10.44    2.41
  -2   8   2   10.23    2.84
  -2  -8   2    8.94    2.03
  -2  -8  -2    7.66    2.23
   2   8   2    6.82    3.27
  -2  -8  -3  160.64   10.83
   2   8   3  146.98   13.37
  -2   8  -3  148.69   10.21
  -2   8   3  154.16   10.17
  -2   8   3  155.58   13.31
   2   8  -3  141.40   12.32
  -2   8  -3  136.88   11.82
  -2   8  -4    0.36    2.53
   2   8  -4   -2.39    2.51
  -2   8   4   -1.68    3.53
   2   8   4   -1.32    4.07
  -2  -8  -4    1.59    2.01
  -2   8   4    0.90    1.99
  -2   8   4   -1.11    1.63
  -2   8  -4    2.34    1.79
  -2   8  -5   24.07    4.16
   2   8  -5   25.66    4.03
  -2   8   5   26.93    5.26
   2   8   5   22.35    5.99
  -2   8  -5   25.81    2.91
  -2   8   5   24.36    2.75
  -2   8   5   33.85    3.94
   2  -8  -5   24.15    2.89
  -2  -8  -5   25.28    3.36
  -2   8   6   69.95    5.66
  -2  -8  -6   54.02    4.92
   2  -8  -6   47.82    4.39
  -2   8  -6   47.81    5.70
   2   8  -6   51.40    5.52
  -2   8   6   52.26    7.15
  -2  -8   6   51.20    3.91
  -2   8  -6   50.47    4.22
  -2   8   6   54.29    4.25
  -2  -8  -7    6.34    2.28
   2  -8  -7    4.81    1.71
  -2   8   7    4.73    2.82
   2   8   7    6.54    4.24
  -2   8  -7    6.30    2.53
  -2   8   7    3.85    2.86
  -2  -8   7    5.40    1.49
  -2   8  -7    3.96    1.66
  -2   8   7    4.45    1.65
  -2  -8  -8   -1.69    2.29
  -2   8   8    1.44    2.63
   2  -8  -8    0.97    1.76
   2   8   8   -0.65    3.31
  -2   8  -8    0.66    2.07
  -2  -8   8    0.74    1.35
   2  -8   8    0.08    1.08
  -2   8   8    1.87    1.28
   2   8   9   49.50    7.37
  -2   8   9   84.18    7.05
  -2  -8  -9   71.68    6.41
   2  -8  -9   62.52    5.69
  -2   8  -9   70.55    6.76
  -2  -8   9   49.06    4.35
   2  -8   9   61.32    4.35
  -2   8  10   13.95    3.91
  -2  -8 -10   12.89    3.52
   2  -8 -10   12.82    3.06
  -2  -8  10    9.79    1.69
   2  -8  10   12.43    1.83
  -2   8  11   28.02    4.51
  -2  -8 -11   24.22    4.47
   2  -8 -11   26.69    4.23
  -2  -8  11   34.43    2.64
   2  -8  11   23.19    2.55
  -2   8  12    1.09    2.53
  -2  -8 -12    4.27    2.81
   2  -8 -12    3.58    2.54
   2  -8  12    4.10    1.25
  -2  -8  12    3.48    1.10
  -2  -8 -13    2.39    2.37
  -2   8  13   -0.44    2.12
   2  -8 -13    0.41    2.08
  -2  -8  13    0.72    0.85
   2  -8  13    0.96    0.98
  -2  -8 -14    3.56    2.00
   2  -8 -14    3.88    1.80
  -2   8  14    2.89    1.93
  -2  -8  14    1.81    0.87
   2  -8  14    2.95    0.93
  -2  -8 -15    3.70    1.58
   2  -8 -15    3.59    1.36
  -2   8  15    2.47    1.60
  -2  -8  15    3.16    0.90
   2  -8  15    2.90    0.89
  -2  -8  16    4.66    0.77
  -2  -8  16    6.54    0.97
   2  -8  16    5.59    0.98
   2  -8 -16    3.30    0.99
  -2  -8 -16    5.23    1.44
  -2   8  16    7.34    1.38
  -2  -8 -17    4.32    0.97
  -3   8   0    3.29    2.73
   3   8   0    2.98    2.40
  -3   8   0   -0.18    2.38
  -3  -8   0   -0.88    1.79
  -3   8   1    9.60    3.34
  -3   8  -1    6.49    2.68
  -3  -8   1    8.78    2.09
  -3  -8  -1    6.01    2.06
   3   8  -1    6.15    2.89
   3   8   1    8.11    3.16
  -3  -8   2   95.53    6.97
  -3  -8  -2   87.10    7.21
   3   8   2   83.02    9.20
  -3   8  -2   94.63    7.19
  -3   8   2   93.62    7.10
  -3   8   2  103.32    9.54
  -3   8  -3   25.03    4.22
  -3   8   3   14.98    4.52
   3   8  -3   26.42    4.70
  -3   8   3   22.92    2.95
  -3   8  -3   18.37    2.90
   3   8   3   16.88    4.83
  -3   8   3   31.72    4.14
  -3  -8  -3   22.79    3.29
   3   8   4  303.75   24.14
  -3   8   4  260.23   22.12
   3   8  -4  320.72   21.74
  -3   8  -4  310.54   21.51
  -3   8   4  317.11   19.34
  -3   8  -4  316.53   19.41
  -3  -8  -4  338.95   20.32
  -3   8   5  167.05   11.02
  -3   8  -5  172.83   11.09
  -3  -8  -5  176.02   11.85
   3   8   5  173.84   16.39
  -3  -8   5  181.90   10.84
   3   8  -5  162.95   12.85
  -3   8   5  141.38   13.74
  -3   8  -5  172.35   13.15
  -3   8   6  132.47    8.83
  -3   8  -6  136.54    8.86
   3   8   6  126.42   13.80
  -3   8   6  150.47   10.48
  -3  -8  -6  123.30    9.54
  -3   8   6  126.98   11.95
  -3   8  -6  136.17   12.29
  -3  -8   6  153.14    8.89
  -3   8   6  118.79   11.54
  -3   8  -6  138.41   10.90
   3   8  -6  134.39   10.42
  -3  -8  -7   11.44    2.62
  -3   8   7   18.06    3.58
  -3   8   7   11.70    3.86
  -3   8  -7   11.27    3.99
  -3   8  -7   12.79    3.34
  -3  -8   7   13.38    2.08
  -3   8  -7   13.91    2.05
  -3   8   7   11.58    1.99
  -3   8   8   67.93    4.89
  -3   8   8   68.72    4.95
   3   8   8   74.76    9.42
  -3  -8  -8   84.66    6.65
  -3  -8   8   62.21    5.11
   3  -8   8   67.07    4.91
  -3   8  -8   78.20    7.26
  -3  -8  -9    2.22    2.65
   3  -8  -9    1.85    1.91
  -3   8   9   -0.98    3.08
  -3  -8   9    2.89    1.48
   3  -8   9    2.58    1.45
   3   8   9    1.18    2.80
  -3   8  -9    1.50    2.55
  -3  -8 -10   16.58    3.72
  -3   8  10   15.77    4.01
   3  -8 -10   15.72    3.16
   3  -8  10   14.74    2.08
  -3  -8  10   17.54    2.02
  -3  -8 -11   10.08    3.23
  -3   8  11   12.16    3.66
   3  -8 -11    6.23    2.78
   3  -8  11    9.22    1.74
  -3  -8  11   11.22    1.61
  -3   8  12  151.58   10.53
  -3  -8 -12  121.15    9.89
   3  -8 -12  128.78    9.58
  -3  -8  12  132.66    8.21
   3  -8  12  133.87    8.32
  -3  -8 -13   10.49    2.70
   3  -8 -13    8.03    2.34
  -3  -8  13    9.71    1.39
   3  -8  13   12.06    1.49
  -3  -8 -14    8.77    2.17
   3  -8 -14    5.47    1.59
  -3   8  14    8.29    2.27
  -3  -8  14    6.83    1.16
   3  -8  14    8.29    1.22
  -3  -8 -15   -0.12    1.48
  -3   8  15    3.05    1.80
  -3  -8  15    1.08    0.85
   3  -8  15    1.10    0.81
  -3  -8  16   10.23    1.20
  -3  -8  16    9.57    1.05
   3  -8  16   12.90    1.23
  -3  -8 -16   11.92    1.68
   4   8   0  225.17   17.04
  -4  -8   0  260.46   15.21
  -4   8   0  215.43   14.96
  -4   8   0  241.52   16.92
  -4   8  -1    1.13    2.31
  -4   8   1    2.48    2.37
  -4   8  -1    0.88    2.29
   4   8  -1    1.66    2.25
   4   8   1    2.30    2.54
  -4  -8   1    0.68    1.75
  -4  -8  -1   -0.38    1.72
   4   8  -2  150.97   12.44
   4   8   2  134.79   13.03
  -4  -8   2  159.37   10.84
  -4  -8  -2  159.27   11.17
  -4   8  -2  161.51   10.93
  -4   8   2  170.85   10.94
  -4   8   2  150.11   12.79
  -4  -8  -3   15.56    2.80
  -4   8   3   15.47    5.20
  -4   8  -3   20.63    6.14
  -4   8   3   14.11    3.80
   4   8  -3   18.61    4.32
  -4   8   3   33.99    4.29
   4   8   3   16.89    4.56
  -4   8  -3   18.30    2.82
  -4   8   3   19.18    2.73
  -4   8  -4  243.25   14.87
  -4   8   4  242.76   14.82
   4   8   4  220.09   19.31
  -4  -8  -4  232.20   15.47
  -4   8   4  223.22   18.19
  -4   8  -4  244.60   18.72
  -4  -8   4  237.38   14.30
  -4   8  -4  250.62   17.13
   4   8  -4  237.68   16.99
  -4   8   4  187.17   16.95
   4   8   5   -0.82    4.55
  -4   8   5    6.34    2.77
  -4  -8  -5    2.43    1.84
  -4   8   5    3.94    3.35
  -4   8  -5    0.51    3.56
  -4   8  -5    4.79    2.77
  -4   8   5   -0.42    3.32
   4   8  -5    0.66    2.44
  -4  -8   5    2.55    1.22
  -4   8   5    1.76    1.68
  -4   8  -5    3.85    1.72
  -4   8  -6  100.31    6.67
  -4   8   6  105.19    6.71
   4   8   6   71.20   11.13
  -4   8   6  124.00    8.72
  -4  -8  -6   86.91    7.33
  -4   8   6   80.94    9.12
  -4   8  -6   83.57    9.40
  -4  -8   6   97.65    6.49
  -4   8  -6   97.78    8.72
  -4   8   6   82.44    8.31
  -4  -8  -7   23.33    3.40
  -4   8   7   29.53    4.23
  -4   8  -7   18.96    2.50
  -4   8  -7   21.39    2.44
  -4   8   7   19.11    2.39
  -4   8   7   22.22    2.56
  -4   8  -7   20.73    4.19
  -4  -8   7   17.35    2.25
  -4   8   7   22.42    4.65
  -4   8  -8   13.75    3.46
  -4  -8   8   20.21    2.21
   4  -8   8   17.58    2.11
  -4   8   8   12.18    1.88
  -4   8   8   14.92    1.92
  -4  -8  -8   17.33    3.30
  -4   8   8   18.40    3.91
  -4  -8  -9    9.62    3.13
  -4   8   9    6.98    3.39
   4   8   9    4.08    3.08
  -4  -8   9   13.41    1.74
   4  -8   9    6.32    1.74
  -4   8  10  103.81    9.48
   4  -8  10   98.58    7.45
  -4   8  11    6.34    3.16
   4  -8  11    8.60    1.73
  -4  -8  11    9.32    1.43
  -4   8  12   15.06    3.47
  -4  -8  12   15.22    1.72
   4  -8  12   17.38    1.88
  -4  -8  13   28.18    2.50
   4  -8  13   32.83    2.53
  -4  -8  14   14.55    1.61
   4  -8  14   17.15    1.59
  -4   8  15   11.01    1.98
   4  -8  15    7.71    1.01
  -4  -8  16    7.41    0.88
  -4   8  16   11.45    1.60
   5   8   0    1.30    2.40
  -5   8   0   -0.38    2.45
  -5   8   0   -0.18    2.57
  -5   8   0    2.26    4.60
   5   8  -1   16.11    3.79
   5   8   1   12.55    3.59
  -5   8  -1   13.02    3.42
  -5   8   1   17.71    3.81
  -5  -8   1   23.12    2.94
  -5   8  -1   16.91    2.94
  -5   8  -1   15.38    5.47
   5   8   2   12.52    4.00
  -5  -8   2   20.89    2.87
  -5   8   2    8.98    4.77
  -5   8  -2   24.67    6.25
  -5   8  -2   18.18    2.99
  -5   8   2   18.99    3.06
  -5   8  -2   13.22    3.60
  -5   8   2   16.02    3.70
  -5   8   3  110.60   11.89
  -5   8  -3  132.31   12.75
   5   8   3  130.20   12.23
  -5  -8   3  126.90    8.14
  -5   8  -3  129.05    8.66
  -5   8   3  132.96    8.67
   5   8  -3  101.37   10.29
  -5   8   3   93.10   10.06
  -5   8   4   13.14    3.40
  -5   8   4    6.67    3.93
  -5   8  -4    3.77    4.12
  -5   8   4    8.38    3.02
  -5   8  -4   10.19    2.15
  -5   8   4    9.78    2.12
  -5   8   4   10.41    2.19
  -5   8  -4    9.19    2.24
   5   8   4    3.66    4.22
   5   8   5  113.82   13.88
  -5   8   5  130.74   12.21
  -5   8  -5  123.79   12.18
  -5   8   5  140.65    9.24
  -5   8  -5  144.06    9.31
  -5   8  -5  142.27    9.24
  -5   8   5  136.77    9.15
  -5   8  -5  153.11   11.64
  -5   8   6    4.82    2.86
  -5   8   6   -0.46    2.77
  -5   8  -6    1.85    3.19
  -5   8  -6    1.96    2.70
   5   8   6    0.85    3.94
  -5   8  -6    3.34    1.71
  -5   8   6    1.95    1.61
  -5   8  -6    1.99    1.55
  -5   8   6    1.55    1.58
  -5   8  -7  129.34    8.36
  -5   8   7  132.04    8.40
   5   8   7  122.84   13.34
  -5   8   7  151.30   10.66
  -5   8   7  118.40   11.07
  -5   8  -7  116.07    8.39
[truncated: 11,385,507 more chars]
